# Supplementary material for: Impacto dos Baixos Níveis de Testosterona e SHBG sobre o Risco de Insuficiência Cardíaca: Uma Revisão Sistemática e Metanálise
Source: Arq Bras Cardiol. 2025 Oct 29;122(10):e20250244. [Article in Portuguese] doi: 10.36660/abc.20250244 (PMC12677805; doi:10.36660/abc.20250244)
Supplement: Folha 1 - supplementarytable_ex [file 0066-782x-abc-122-10-e20250244-suppl01.xlsx]

## Sheet: Folha 1 - supplementarytable_ex
supplementarytable_exclusion_criteria_jun25
Title	Author	AI Comment	Journal	Year	Link	Reasons for exclusion
17β-Estradiol treatment reversed left ventricular dysfunction in castrated male rats: an echocardiographic study	Baka, T;Hodosy, J;Krajcirovicova, K;Repova, K;Aziriova, S;Domonkos, E;Borbelyova, V;Slavkovsky, P;Zorad, S;Celec, P;Paulis, L;Simko, F		CANADIAN JOURNAL OF PHYSIOLOGY AND PHARMACOLOGY	2018	https://doi.org/10.1139/cjpp-2017-0596	Population not of interest
A 3-year observation of testosterone deficiency in Chinese patients with chronic heart failure	Han, Y.;Sun, W.;Sun, G.;Hou, X.;Gong, Z.;Xu, J.;Bai, X.;Fu, L.		Oncotarget	2017	https://doi.org/10.18632/oncotarget.19816	Inappropriate setting
ABCs of natriuretic peptides: Growth	Espiner, EA;Prickett, TC;Yandle, TG;Barrell, GK;Wellby, M;Sullivan, MJ;Darlow, BA		HORMONE RESEARCH	2007	https://doi.org/10.1159/000097558	Inappropriate setting
Abnormal circulating steroids refine risk of progression to heart failure in ischemic heart disease	Fan, YK;Li, FJ;Tan, X;Ren, L;Peng, XY;Yu, JQ;Chen, WY;Jia, LX;Zhu, FL;Yin, WJ;Du, J;Wang, Y		EUROPEAN JOURNAL OF CLINICAL INVESTIGATION	2024	https://doi.org/10.1111/eci.14156	Inappropriate setting
Absolute and Relative Risk of Cardiovascular Disease in Men With Prostate Cancer: Results From the Population-Based PCBaSe Sweden	Van Hemelrijck, M;Garmo, H;Holmberg, L;Ingelsson, E;Bratt, O;Bill-Axelson, A;Lambe, M;Stattin, P;Adolfsson, J		JOURNAL OF CLINICAL ONCOLOGY	2010	https://doi.org/10.1200/JCO.2010.29.1567	Population not of interest
A case of GH deficiency and beta-thalassemia	Smacchia, M.P.;Mercuri, V.;Antonetti, L.;Bassotti, G.;D'Amico, T.;Pietrobono, D.;Gargiulo, P.		Minerva Endocrinologica	2012	https://www.scopus.com/inward/record.uri?eid=2-s2.0-84867294780&partnerID=40&md5=d78f4c6f89e0d4071d5092aaf587655a	Inappropriate setting
A Case of Primary Insular Ovarian Carcinoid Tumor with Hyperandrogenism and Carcinoid Heart Disease	Mansour, S.;Anaka, M.R.;Al-Agha, R.		American Journal of Case Reports	2022	https://doi.org/10.12659/AJCR.937403	Inappropriate setting
Accelerated reproductive development in juvenile male ground squirrels fed a high-fat diet	Dark, J.;Ruby, N. F.;Wade, G. N.;Licht, P.;Zucker, I.		The American Journal of Physiology	1992	https://doi.org/10.1152/ajpregu.1992.262.4.R644	Inappropriate setting
Acetate mitigates cardiac mitochondrial dysfunction in experimental model of polycystic ovarian syndrome by modulating GPCR41/43 and PROKR1	Areloegbe, SE;Olaniyi, KS		BIOCHEMICAL AND BIOPHYSICAL RESEARCH COMMUNICATIONS	2023	https://doi.org/10.1016/j.bbrc.2023.09.061	Inappropriate setting
[A comparative survey of sex hormones levels between elderly men with chronic heart failure and normal elderly subjects]	Chen, Qian;Li, Xiao-ying;Li, Jiang-yuan;Zhang, Wan-yi;Li, Hong-tao;Liu, Fang		Zhonghua Xin Xue Guan Bing Za Zhi	2005		Wrong measures or outcomes
Active pharmaceutical ingredient-ionic liquids assisted follicular co-delivery of ferulic acid and finasteride for enhancing targeted anti-alopecia	Xiao, Ting;Li, Bin;Lai, Rongrong;Liu, Ziyi;Xiong, Sha;Li, Xiaojuan;Zeng, Yao;Jiao, Siwen;Tang, Yujia;Lu, Yi;Xu, Yuehong		International Journal of Pharmaceutics	2023	https://doi.org/10.1016/j.ijpharm.2023.123624	Inappropriate setting
Acute cardiac decompensation in a patient with beta-thalassemia and diabetes mellitus following cessation of chelation therapy	Lioudaki, E;Whyte, M		CLINICAL CASE REPORTS	2016	https://doi.org/10.1002/ccr3.686	Inappropriate setting
Acute changes in circulating hormones in older patients with impaired ventricular function undergoing on-pump coronary artery bypass grafting	Maggio, M;Ceda, GP;De Cicco, G;Cattadori, E;Visioli, S;Ablondi, F;Beghi, C;Gherli, T;Basaria, S;Ceresini, G;Valenti, G;Ferrucci, L		JOURNAL OF ENDOCRINOLOGICAL INVESTIGATION	2005	https://doi.org/10.1007/BF03347554	Population not of interest
Acute effect of sildenafil on inflammatory markers/mediators in patients with vasculogenic erectile dysfunction	Vlachopoulos, C;Ioakeimidis, N;Rokkas, K;Angelis, A;Terentes-Printzios, D;Stefanadis, C;Tousoulis, D		INTERNATIONAL JOURNAL OF CARDIOLOGY	2015	https://doi.org/10.1016/j.ijcard.2014.12.072	Population not of interest
Acute effects of digoxin on plasma aldosterone and cortisol in monkeys	Kau, MM;Kan, SF;Wang, JR;Wang, PS;Lau, YT;Wang, SW		METABOLISM-CLINICAL AND EXPERIMENTAL	2009	https://doi.org/10.1016/j.metabol.2008.08.006	Inappropriate setting
Acute haemodynamic effects of testosterone in men with chronic heart failure	Pugh, P.J.;Jones, T.H.;Channer, K.S.		European Heart Journal	2003	https://doi.org/10.1016/S0195-668X(03)00083-6	Inappropriate setting
Acute Myocarditis From the Use of Selective Androgen Receptor Modulator (SARM) RAD-140 (Testolone)	Padappayil, RP;Arjun, AC;Acosta, JV;Ghali, W;Mughal, MS		CUREUS JOURNAL OF MEDICAL SCIENCE	2022	https://doi.org/10.7759/cureus.21663	Population not of interest
Adjuvant testosterone therapy in chronic heart failure (ATTIC): a randomised open-label trial	Dhar, Minakshi;Mittal, Kartik;Parchani, Ashwin;Sharma, Manu;Bahurupi, Yogesh;Kalra, Sanjay;Bhat, Nowneet Kumar		BMJ open	2022	https://doi.org/10.1136/bmjopen-2021-056994	Inappropriate setting
Adult- and late-onset male hypogonadism: the clinical practice guidelines of the Italian Society of Andrology and Sexual Medicine (SIAMS) and the Italian Society of Endocrinology (SIE)	Isidori, AM;Aversa, A;Calogero, A;Ferlin, A;Francavilla, S;Lanfranco, F;Pivonello, R;Rochira,;Corona, G;Maggi, M		JOURNAL OF ENDOCRINOLOGICAL INVESTIGATION	2022	https://doi.org/10.1007/s40618-022-01859-7	Population not of interest
ADVANCED GLYCATED END PRODUCTS, GALECTIN-3, MATRIX METALLOPROTEINASE-9 ACTIVITY IN MEN WITH HEART FAILURE AND CONCOMITANT BENIGN PROSTATIC HYPERPLASIA WITH ANDROGEN DEFICIENCY	Nedzvetsky, VS;Sirenko, OY;Tkachenko, VA;Kuryata, OV		MEDICAL PERSPECTIVES-MEDICNI PERSPEKTIVI	2021	https://doi.org/10.26641/2307-0404.2021.4.248094	Population not of interest
Advanced glycation end products, galectin-3, matrix metalloproteinase-9 activity in men with heart failure and concomitant benign prostatic hyperplasia with androgen deficiency	Kuryata, O.V.;Sirenko, O.Yu.;Nedzvetsky, V.S.;Tkachenko, V.A.		Medicni Perspektivi	2021	https://doi.org/10.26641/2307-0404.2021.4.248094	Population not of interest
Advances in understanding and treating cardiac cachexia: Highlights from the 5th Cachexia Conference	von Haehling, Stephan;Stepney, Rob;Anker, Stefan D.		International Journal of Cardiology	2010	https://doi.org/10.1016/j.ijcard.2010.05.042	Review or theory article
Adverse cardiovascular events and mortality in men during testosterone treatment: an individual patient and aggregate data meta-analysis	Hudson, J.;Cruickshank, M.;Quinton, R.;Aucott, L.;Aceves-Martins, M.;Gillies, K.;Bhasin, S.;Snyder, P.J.;Ellenberg, S.S.;Grossmann, M.;Travison, T.G.;Gianatti, E.J.;van der Schouw, Y.T.;Emmelot-Vonk, M.H.;Giltay, E.J.;Hackett, G.;Ramachandran, S.;Svartberg, J.;Hildreth, K.L.;Groti Antonic, K.;Brock, G.B.;Tenover, J.L.;Tan, H.M.;Kong, C.H.C.;Tan, W.S.;Marks, L.S.;Ross, R.J.;Schwartz, R.S.;Manson, …		The Lancet Healthy Longevity	2022	https://doi.org/10.1016/S2666-7568(22)00096-4	Meta-analysis
Aerobic exercise improves cardiac autonomic modulation in women with polycystic ovary syndrome	Sá, Joceline C. F.;Costa, Eduardo C.;da Silva, Ester;Tamburús, Nayara Y.;Porta, Alberto;Medeiros, Leany F.;Lemos, Telma M. A. M.;Soares, Elvira M. M.;Azevedo, George D.		International Journal of Cardiology	2016	https://doi.org/10.1016/j.ijcard.2015.09.031	Inappropriate setting
Aging, Stress, and Chronic Disease Interact to Suppress Plasma Testosterone in Syrian Hamsters	Ottenweller, J. E.;Tapp, W. N.;Creighton, D.;Natelson, B. H.		Journal of Gerontology	1988	https://doi.org/10.1093/geronj/43.6.m175	Inappropriate setting
Aldosterone and testosterone: two steroid hormones structurally related but with opposite electrophysiological properties during myocardial ischemia-reperfusion	Alexandre, J;Milliez, P;Rouet, R;Manrique, A;Allouche, S;Piccirillo, G;Schiariti, M;Puddu, PE		FUNDAMENTAL & CLINICAL PHARMACOLOGY	2015	https://doi.org/10.1111/fcp.12122	Inappropriate setting
Anabolic androgenic steroid dependence is associated with impaired emotion recognition	Hauger, Lisa E.;Sagoe, Dominic;Vaskinn, Anja;Arnevik, Espen A.;Leknes, Siri;Jørstad, Marie L.;Bjørnebekk, Astrid		Psychopharmacology	2019	https://doi.org/10.1007/s00213-019-05239-7	Inappropriate setting
Anabolic androgenic steroids, antisocial personality traits, aggression and violence	Hauger, Lisa E.;Havnes, Ingrid A.;Jørstad, Marie L.;Bjørnebekk, Astrid		Drug and Alcohol Dependence	2021	https://doi.org/10.1016/j.drugalcdep.2021.108604	Inappropriate setting
Anabolic Androgenic Steroid Use as a Cause of Fulminant Heart Failure	White, M.;Brennan, E.;Mi Ren, K.Y.;Shi, M.;Thakrar, A.		Canadian Journal of Cardiology	2018	https://doi.org/10.1016/j.cjca.2018.06.008	Case report
Anabolic Deficiencies in Heart Failure Ready for Prime Time?	Napoli, R;D'Assante, R;Miniero, M;Salzano, A;Cittadini, A		HEART FAILURE CLINICS	2020	https://doi.org/10.1016/j.hfc.2019.08.012	Review or theory article
Anabolic deficiencies in men with systolic heart failure: do co-morbidities and therapies really contribute significantly?	Kalicinska, E;Wojtas, K;Majda, J;Doehner, W;von Haehling, S;Banasiak, W;Ponikowska, B;Borodulin-Nadzieja, L;Anker, SD;Ponikowski, P;Jankowska, EA		AGING MALE	2013	https://doi.org/10.3109/13685538.2013.807427	Inappropriate setting
Anabolic Deficiency in Men With Chronic Heart Failure	Jankowska, Ewa A.;Biel, Bartosz;Majda, Jacek;Szklarska, Alicja;Lopuszanska, Monika;Medras, Marek;Anker, Stefan D.;Banasiak, Waldemar;Poole-Wilson, Philip A.;Ponikowski, Piotr		Circulation	2006	https://doi.org/10.1161/CIRCULATIONAHA.106.649426	Inappropriate setting
Anabolic deficiency in men with chronic heart failure - Prevalence and detrimental impact on survival	Jankowska, EA;Biel, B;Majda, J;Szklarska, A;Lopuszanska, M;Medras, M;Anker, SD;Banasiak, W;Poole-Wilson, PA;Ponikowski, P		CIRCULATION	2006	https://doi.org/10.1161/CIRCULATIONAHA.106.649426	Inappropriate setting
Anabolic Hormone Deficiencies in Heart Failure with Reduced or Preserved Ejection Fraction and Correlation with Plasma Total Antioxidant Capacity	Mancini, Antonio;Fuvuzzi, Angela Maria Rita;Bruno, Carmine;Nicolazzi, Maria Anna;Vergani, Edoardo;Ciferri, Nunzia;Silvestrini, Andrea;Meucci, Elisabetta;Nicolotti, Nicola;D'Assante, Roberta;Cittadini, Antonio		International Journal of Endocrinology	2020	https://doi.org/10.1155/2020/5798146	Inappropriate setting
Anabolic hormones and heart failure with preserved ejection fraction: looking for Ariadne’s thread	De Luca, Mariarosaria;Crisci, Giulia;Giardino, Federica;Valente, Valeria;Amaranto, Ilaria;Iacono, Olimpia;D'Assante, Roberta;Giallauria, Francesco;Marra, Alberto M.		Monaldi Archives for Chest Disease = Archivio Monaldi Per Le Malattie Del Torace	2021	https://doi.org/10.4081/monaldi.2021.1743	Inappropriate setting
Anabolic Hormones Deficiencies in Heart Failure With Preserved Ejection Fraction: Prevalence and Impact on Antioxidants Levels and Myocardial Dysfunction	Bruno, Carmine;Silvestrini, Andrea;Calarco, Rodolfo;Favuzzi, Angela M. R.;Vergani, Edoardo;Nicolazzi, Maria Anna;d'Abate, Claudia;Meucci, Elisabetta;Mordente, Alvaro;Landolfi, Raffaele;Mancini, Antonio		Frontiers in Endocrinology	2020	https://doi.org/10.3389/fendo.2020.00281	Inappropriate setting
Anabolic Status and Functional Impairment in Men With Mild Chronic Heart Failure	Pastor-Pérez, Francisco J.;Manzano-Fernández, Sergio;Garrido Bravo, Iris P.;Nicolás, Francisco;Tornel, Pedro L.;Lax, Antonio;de la Morena, Gonzalo;Valdés, Mariano;Pascual-Figal, Domingo A.		The American Journal of Cardiology	2011	https://doi.org/10.1016/j.amjcard.2011.05.016	Inappropriate setting
Anabolic steroid misuse is an important reversible cause of cardiomyopathy: a case report	Milevski, S.V.;Sawyer, M.;La Gerche, A.;Paratz, E.		European Heart Journal - Case Reports	2022	https://doi.org/10.1093/ehjcr/ytac271	Case report
Analysis of cardiovascular risk factors associated with serum testosterone levels according to the US 2011–2012 National Health and Nutrition Examination Survey	Deng, C.;Zhang, Z.;Li, H.;Bai, P.;Cao, X.;Dobs, A.S.		Aging Male	2018	https://doi.org/10.1080/13685538.2018.1479387	Wrong measures or outcomes
Analysis of Heart Rate Variability after a Ranger Training Course	Jouanin, Jean-Claude;Dussault, Caroline;Pérès, Michel;Satabin, Pascale;Piérard, Christophe;Guézennec, Charles Yannick		Military Medicine	2004	https://doi.org/10.7205/milmed.169.8.583	Inappropriate setting
An association between gene expression and better survival in female mice following myocardial infarction	Chen, Q;Williams, R;Healy, CL;Wright, CD;Wu, SC;O'Connell, TD		JOURNAL OF MOLECULAR AND CELLULAR CARDIOLOGY	2010	https://doi.org/10.1016/j.yjmcc.2010.08.002	Population not of interest
Androgen attenuates cardiac fibroblasts activations through modulations of transforming growth factor-β and angiotensin II signaling	Chung, C.-C.;Hsu, R.-C.;Kao, Y.-H.;Liou, J.-P.;Lu, Y.-Y.;Chen, Y.-J.		International Journal of Cardiology	2014	https://doi.org/10.1016/j.ijcard.2014.07.077	Population not of interest
Androgen Contributes to Gender-Related Cardiac Hypertrophy and Fibrosis in Mice Lacking the Gene Encoding Guanylyl Cyclase-A	Li, Y.;Kishimoto, I.;Saito, Y.;Harada, M.;Kuwahara, K.;Izumi, T.;Hamanaka, I.;Takahashi, N.;Kawakami, R.;Tanimoto, K.;Nakagawa, Y.;Nakanishi, M.;Adachi, Y.;Garbers, D.L.;Fukamizu, A.;Nakao, K.		Endocrinology	2004	https://doi.org/10.1210/en.2003-0816	Population not of interest
Androgen Deficiency as a Biological Determinant of Frailty: Hope or Hype?	Afilalo, J		JOURNAL OF THE AMERICAN GERIATRICS SOCIETY	2014	https://doi.org/10.1111/jgs.12835	Wrong measures or outcomes
Androgen deficiency in elderly men with systolic chronic heart failure	Wang, X.-F.;Wang, J.-H.;Li, J.-Y.		Journal of Geriatric Cardiology	2010	https://www.scopus.com/inward/record.uri?eid=2-s2.0-79956283610&partnerID=40&md5=1cd7028bcf0034dd2ed96ef293b16c16	Population not of interest
Androgen Deficiency in Heart Failure	Güder, G.;Allolio, B.;Angermann, C.E.;Störk, S.		Current Heart Failure Reports	2011	https://doi.org/10.1007/s11897-011-0053-9	Review or theory article
Androgen deprivation therapy and cardiovascular complications	Poljak, Z;Hulin, I;Maruscakova, L;Carter, A;Mladosievicova, B		BRATISLAVA MEDICAL JOURNAL-BRATISLAVSKE LEKARSKE LISTY	2016	https://doi.org/10.4149/BLL_2016_109	Review or theory article
Androgen Deprivation Therapy/Androgen Receptor Signaling Inhibitor Treatments for Prostate Cancer: Pathophysiology and Review of Effects on Cardiovascular Disease	Orji, R;Morgans, A;Jahangir, E;Markson, F;Ilelaboye, A;Tan, AL;Okwuosa, TM		SOUTHERN MEDICAL JOURNAL	2024	https://doi.org/10.14423/SMJ.0000000000001687	Population not of interest
Androgen Deprivation Therapy and the Risk of Coronary Heart Disease and Heart Failure in Patients with Prostate Cancer A Nested Case-Control Study in UK Primary Care	Martín-Merino, E;Johansson, S;Morris, T;Rodríguez, LAG		DRUG SAFETY	2011	https://doi.org/10.2165/11594540-000000000-00000	Population not of interest
Androgen Deprivation Therapy for Prostate Cancer	Pagliarulo, V		MOLECULAR & DIAGNOSTIC IMAGING IN PROSTATE CANCER: CLINICAL APPLICATIONS AND TREATMENT STRATEGIES	2019	https://doi.org/10.1007/978-3-319-99286-0_1	Population not of interest
Androgen Exposure Increases Human Monocyte Adhesion to Vascular Endothelium and Endothelial Cell Expression of Vascular Cell Adhesion Molecule-1	McCrohon, J. A.;Jessup, W.;Handelsman, D. J.;Celermajer, D. S.		Circulation	1999	https://doi.org/10.1161/01.cir.99.17.2317	Inappropriate setting
Androgenic Anabolic Steroid, Cocaine and Amphetamine Abuse and Adverse Cardiovascular Effects	Martinez-Quintana, E.;Saiz-Udaeta, B.;Marrero-Negrin, N.;Lopez-Mérida, X.;Rodriguez-Gonzalez, F.;Nieto-Lago, V.		International Journal of Endocrinology and Metabolism	2013	https://doi.org/10.5812/ijem.8755	Inappropriate setting
Androgen levels in women with various forms of ovarian dysfunction: associations with cardiometabolic features	Daan, N. M. P.;Jaspers, L.;Koster, M. P. H.;Broekmans, F. J. M.;de Rijke, Y. B.;Franco, O. H.;Laven, J. S. E.;Kavousi, M.;Fauser, B. C. J. M.		Human Reproduction (Oxford, England)	2015	https://doi.org/10.1093/humrep/dev195	Population not of interest
Androgen receptor activation reduces the endothelial cell proliferation through activating the cSrc/AKT/p38/ERK/NFκB-mediated pathway	Huo, Yen-Nien;Yeh, Shauh-Der;Lee, Wen-Sen		The Journal of Steroid Biochemistry and Molecular Biology	2019	https://doi.org/10.1016/j.jsbmb.2019.105459	Inappropriate setting
Androgen Receptor Counteracts Doxorubicin-Induced Cardiotoxicity in Male Mice	Ikeda, Y;Aihara, K;Akaike, M;Sato, T;Ishikawa, K;Ise, T;Yagi, S;Iwase, T;Ueda, Y;Yoshida, S;Azuma, H;Walsh, K;Tamaki, T;Kato, S;Matsumoto, T		MOLECULAR ENDOCRINOLOGY	2010	https://doi.org/10.1210/me.2009-0402	Population not of interest
[Androgen receptors in muscles mediate the trophic effect of testosterone on axotomized neurons]	Cao, C.		Zhongguo Yi Xue Ke Xue Yuan Xue Bao. Acta Academiae Medicinae Sinicae	1992		Population not of interest
Androgen Receptors in the Posterior Bed Nucleus of the Stria Terminalis Increase Neuropeptide Expression and the Stress-Induced Activation of the Paraventricular Nucleus of the Hypothalamus	Bingham, Brenda;Myung, Clara;Innala, Leyla;Gray, Megan;Anonuevo, Adam;Viau, Victor		Neuropsychopharmacology: Official Publication of the American College of Neuropsychopharmacology	2011	https://doi.org/10.1038/npp.2011.27	Population not of interest
Androgens activate mitogen-activated protein kinase via epidermal growth factor receptor/insulin-like growth factor 1 receptor in the mouse PC-1 cell line	Hamzeh, Mahsa;Robaire, Bernard		The Journal of Endocrinology	2011	https://doi.org/10.1530/JOE-10-0223	Population not of interest
Androgens and cardiovascular risk	Lerchbaum, E		LABORATORIUMSMEDIZIN-JOURNAL OF LABORATORY MEDICINE	2012	https://doi.org/10.1515/labmed-2011-0028	Review or theory article
Androgens and Heart Failure: New Observations Illuminating an Aging Conundrum	Yeap, Bu B.;Dwivedi, Girish		The Journal of Clinical Endocrinology and Metabolism	2020	https://doi.org/10.1210/clinem/dgaa676	Not available
Androgens Contribute to Sex Differences in Myocardial Remodeling under Pressure Overload by a Mechanism Involving TGF-β	Montalvo, C;Villar, AV;Merino, D;Garcia, R;Ares, M;Llano, M;Cobo, M;Hurlé, MA;Nistal, JF		PLOS ONE	2012	https://doi.org/10.1371/journal.pone.0035635	Population not of interest
Androgens in cardiac fibrosis and other cardiovascular mechanisms	Culic, V		INTERNATIONAL JOURNAL OF CARDIOLOGY	2015	https://doi.org/10.1016/j.ijcard.2014.11.079	Not available
Androgen status in non-diabetic elderly men with heart failure	Loncar, Goran;Bozic, Biljana;Neskovic, Aleksandar N.;Cvetinovic, Natasa;Lainscak, Mitja;Prodanovic, Nenad;Dungen, Hans-Dirk;von Haehling, Stephan;Radojicic, Zoran;Trippel, Tobias;Putnikovic, Biljana;Markovic-Nikolic, Natasa;Popovic, Vera		The Aging Male: The Official Journal of the International Society for the Study of the Aging Male	2017	https://doi.org/10.1080/13685538.2017.1350155	Inappropriate setting
Androgen Therapy and Rehospitalization in Older Men With Testosterone Deficiency	Baillargeon, J;Deer, RR;Kuo, YF;Zhang, D;Goodwin, JS;Volpi, E		MAYO CLINIC PROCEEDINGS	2016	https://doi.org/10.1016/j.mayocp.2016.03.016	Population not of interest
Androgen therapy for women after menopause	Marko, KI;Simon, JA		BEST PRACTICE & RESEARCH CLINICAL ENDOCRINOLOGY & METABOLISM	2021	https://doi.org/10.1016/j.beem.2021.101592	Population not of interest
Android to gynoid fat ratio and its association with functional capacity in male patients with heart failure	Dos Santos, MR;da Fonseca, GWP;Sherveninas, LP;de Souza, FR;Battaglia, AC;Novaes, CE;Pereira, RMR;Negrao, CE;Barretto, ACP;Alves, MJDN		ESC HEART FAILURE	2020	https://doi.org/10.1002/ehf2.12657	Population not of interest
Andrological testosterone replacement therapy	Paasch, U;Glander, HJ;Stolzenburg, JU		UROLOGE	2009	https://doi.org/10.1007/s00120-008-1911-2	Review or theory article
Andropausal syndrome in men with systolic heart failure	Tkaczyszyn, M;Nega, K;Lopuszanska, M;Szklarska, A;Medras, M;Ponikowska, B;von Haehling, S;Doehner, W;Banasiak, W;Anker, SD;Ponikowski, P;Jankowska, EA		POLSKIE ARCHIWUM MEDYCYNY WEWNETRZNEJ-POLISH ARCHIVES OF INTERNAL MEDICINE	2013	https://doi.org/10.20452/pamw.1680	Population not of interest
Andropause and testosterone deficiency: How to treat in 2012?	Renneboog, B.		Revue Medicale de Bruxelles	2012	https://www.scopus.com/inward/record.uri?eid=2-s2.0-84867553371&partnerID=40&md5=4c66bb9720376c8fbc63e4d78aeae8d5	Review or theory article
Angiotensin Converting Enzyme 2 Contributes to Sex Differences in the Development of Obesity Hypertension in C57BL/6 Mice	Gupte, Manisha;Thatcher, Sean E.;Boustany-Kari, Carine M.;Shoemaker, Robin;Yiannikouris, Frederique;Zhang, Xuan;Karounos, Michael;Cassis, Lisa A.		Arteriosclerosis, Thrombosis, and Vascular Biology	2012	https://doi.org/10.1161/ATVBAHA.112.248559	Population not of interest
Angiotensin I converting enzyme gene polymorphism and exercise trainability in elderly women: An electrocardiological approach	Tobina, T;Kiyonaga, A;Akagi, Y;Mori, Y;Ishii, K;Chiba, H;Shindo, M;Tanaka, H		JOURNAL OF SPORTS SCIENCE AND MEDICINE	2007		Inappropriate setting
Annual Meeting of the Canadian Anesthesiologists' Society 2013 Calgary, Alberta, Canada June 21-24, 2013 Abstracts	[Anonymous]		CANADIAN JOURNAL OF ANESTHESIA-JOURNAL CANADIEN D ANESTHESIE	2013		Inappropriate setting
A novel application of salivary testosterone in systolic heart failure	Stout, M.;Pearce, K.;Williams, S.G.		Cardiovascular Endocrinology	2015	https://doi.org/10.1097/XCE.0000000000000047	Population not of interest
A novel application of salivary testosterone in systolic heart failure: relationship with exercise capacity, quality of life and cardiac mechanics	Stout, M;Pearce, K;Williams, SG		CARDIOVASCULAR ENDOCRINOLOGY	2015	https://doi.org/10.1097/XCE.0000000000000047	Population not of interest
An Overview of Muscle Atrophy	Ding, SG;Dai, QY;Huang, HT;Xu, YM;Zhong, CJ		MUSCLE ATROPHY	2018	https://doi.org/10.1007/978-981-13-1435-3_1	Review or theory article
Antiandrogenic Therapy With Finasteride Attenuates Cardiac Hypertrophy and Left Ventricular Dysfunction	Zwadlo, C.;Schmidtmann, E.;Szaroszyk, M.;Kattih, B.;Froese, N.;Hinz, H.;Schmitto, J.D.;Widder, J.;Batkai, S.;Bähre, H.;Kaever, V.;Thum, T.;Bauersachs, J.;Heineke, J.		Circulation	2015	https://doi.org/10.1161/CIRCULATIONAHA.114.012066	Population not of interest
Anti-androgenic therapy with finasteride improves cardiac function, attenuates remodeling and reverts pathologic gene-expression after myocardial infarction in mice	Froese, N.;Wang, H.;Zwadlo, C.;Wang, Y.;Grund, A.;Gigina, A.;Hofmann, M.;Kilian, K.;Scharf, G.;Korf-Klingebiel, M.;Melchert, A.;Signorini, M.E.R.;Halloin, C.;Zweigerdt, R.;Martin, U.;Gruh, I.;Wollert, K.C.;Geffers, R.;Bauersachs, J.;Heineke, J.		Journal of Molecular and Cellular Cardiology	2018	https://doi.org/10.1016/j.yjmcc.2018.08.011	Population not of interest
Anti-androgenic therapy with finasteride in patients with chronic heart failure - a retrospective propensity score based analysis	Kattih, Badder;Elling, Lukas Simon;Weiss, Christel;Bea, Marieke;Zwadlo, Carolin;Bavendiek, Udo;Bauersachs, Johann;Heineke, Joerg		Scientific Reports	2019	https://doi.org/10.1038/s41598-019-46640-8	Study design issue
Antiandrogen microimplants into the rostral medial preoptic area decrease gamma-aminobutyric acidergic neuronal activity and increase luteinizing hormone secretion in the intact male rat.	Grattan, D. R.;Rocca, M. S.;Sagrillo, C. A.;McCarthy, M. M.;Selmanoff, M.		Endocrinology	1996	https://doi.org/10.1210/endo.137.10.8828473	Population not of interest
Anti-androgens increase N-terminal pro-BNP levels in men with prostate cancer	Dockery, F;Bulpitt, CJ;Agarwal, S;Vernon, C;Nihoyannopoulos, P;Kemp, M;Hooper, J;Rajkumar, C		CLINICAL ENDOCRINOLOGY	2008	https://doi.org/10.1111/j.1365-2265.2007.02999.x	Population not of interest
Antitumor activity of herbal supplements in human prostate cancer xenografts implanted in immunodeficient mice	Ng, Sylvia S.;Figg, William D.		Anticancer Research	2003		Population not of interest
Antitumor agents 222. † †For Part 221, see ref 1. Synthesis and anti-androgen activity of new diarylheptanoids	Ohtsu, Hironori;Itokawa, Hideji;Xiao, Zhiyan;Su, Ching-Yuan;Shih, Charles C.-Y.;Chiang, Tzuying;Chang, Eugene;Lee, YiFen;Chiu, Shang Yi;Chang, Chawnshang;Lee, Kuo-Hsiung		Bioorganic & Medicinal Chemistry	2003	https://doi.org/10.1016/j.bmc.2003.08.029	Population not of interest
A PHASE 1-2 TRIAL OF DIETHYLSTILBESTROL PLUS LOW DOSE WARFARIN IN ADVANCED PROSTATE CARCINOMA	Klotz, L.;McNeill, I.;Fleshner, N.		Journal of Urology	1999	https://doi.org/10.1016/S0022-5347(01)62089-5	Inappropriate setting
Apocynin Ameliorates Testicular Toxicity in High-Fat Diet-Fed Rats by Regulating Oxidative Stress	Hersek, I;Koroglu, MK;Coskunlu, B;Ertas, B;Sener, G;Ercan, F		CLINICAL AND EXPERIMENTAL HEALTH SCIENCES	2023	https://doi.org/10.33808/clinexphealthsci.1035133	Population not of interest
Are the adverse effects of glitazones linked to induced testosterone deficiency?	Carruthers, M.;Trinick, T.R.;Jankowska, E.;Traish, A.M.		Cardiovascular Diabetology	2008	https://doi.org/10.1186/1475-2840-7-30	Inappropriate setting
Arterial hypertension: Influence of sex hormones	Santos, R.L.D.;Rouver, W.D.N.;Caliman, I.F.;Lamas, A.Z.;Silva, F.B.D.;Gouvea, S.A.		Arterial Hypertension: Etiology, Pathophysiology and Treatment Options	2013	https://www.scopus.com/inward/record.uri?eid=2-s2.0-84892024869&partnerID=40&md5=af184c8e0b80b46ba02cebcaec8fc399	Wrong measures or outcomes
Assessing systolic and diastolic reserves in male and female mice	Coyle-Asbil, B.;Holjak, E. J. B.;Marrow, J. P.;Alshamali, R.;Ogilvie, L. M.;Edgett, B. A.;Hopkinson, L. D.;Brunt, K. R.;Simpson, J. A.		American Journal of Physiology. Heart and Circulatory Physiology	2023	https://doi.org/10.1152/ajpheart.00444.2022	Population not of interest
Association between androgenic hormone levels and left ventricular ejection fraction	Davoodi, G.;Amirzadegan, A.;Boroumand, M.A.;Dehkordi, M.R.;Saeid, A.K.;Sharif, A.Y.;Rezvanfard, M.;Anvari, M.S.		Journal of Tehran University Heart Center	2010	https://www.scopus.com/inward/record.uri?eid=2-s2.0-77957358093&partnerID=40&md5=cfa30e0ef189019276038f3ef37009f9	Study design issue
Association between comorbidities and longitudinal changes in total testosterone among men from the Baltimore Longitudinal Study of Aging	Carto, C.A.;Gurayah, A.A.;Arbelaez, M.C.S.;Grewal, M.R.;Kohn, T.;Ramasamy, R.		Journal of Sexual Medicine	2023	https://doi.org/10.1093/jsxmed/qdad025	Wrong measures or outcomes
Association between opioid use disorder and fractures: a population-based study	Hsu, WY;Lin, CL;Kao, CH		ADDICTION	2019	https://doi.org/10.1111/add.14732	Population not of interest
Association of adiponectin with peripheral muscle status in elderly patients with heart failure	Loncar, Goran;Bozic, Biljana;von Haehling, Stephan;Düngen, Hans-Dirk;Prodanovic, Nenad;Lainscak, Mitja;Arandjelovic, Aleksandra;Dimkovic, Sinisa;Radojicic, Zoran;Popovic, Vera		European Journal of Internal Medicine	2013	https://doi.org/10.1016/j.ejim.2013.09.011	Inappropriate setting
Association of bone turnover markers with mortality in women referred to coronary angiography: the Ludwigshafen Risk and Cardiovascular Health (LURIC) study	Lerchbaum, E;Schwetz, V;Pilz, S;Boehm, BO;März, W		OSTEOPOROSIS INTERNATIONAL	2014	https://doi.org/10.1007/s00198-013-2411-9	Inappropriate setting
Association of Erectile Dysfunction with Incident Atrial Fibrillation: The Multi-Ethnic Study of Atherosclerosis (MESA)	Tanaka, Y;Bundy, JD;Allen, NB;Uddin, SMI;Feldman, DI;Michos, ED;Heckbert, SR;Greenland, P		AMERICAN JOURNAL OF MEDICINE	2020	https://doi.org/10.1016/j.amjmed.2019.08.052	Wrong measures or outcomes
Association of genetically predicted testosterone with thromboembolism, heart failure, and myocardial infarction: mendelian randomisation study in UK Biobank	Luo, Shan;Au Yeung, Shiu Lun;Zhao, Jie V.;Burgess, Stephen;Schooling, C. Mary		BMJ (Clinical research ed.)	2019	https://doi.org/10.1136/bmj.l476	Inappropriate setting
Association of Renin-Angiotensin System Blockers with Survival in Patients on Maintenance Hemodialysis	Kang, SH;Kim, BY;Son, EJ;Kim, GO;Do, JY		JOURNAL OF CLINICAL MEDICINE	2023	https://doi.org/10.3390/jcm12093301	Population not of interest
Association of serum androgen concentrations with cardiovascular risk factors in elderly male patients with chronic systolic heart failure in China	Chen, Qian;Fu, Zhiqing;Wu, Xueping;Jin, Lan;Li, Jiangyuan;Wang, Yutang;Li, Xiaoying		The Aging Male: The Official Journal of the International Society for the Study of the Aging Male	2014	https://doi.org/10.3109/13685538.2014.896893	Population not of interest
Association of sex hormone dynamics with 10-year survival in men with implanted cardiac resynchronization therapy devices	Enina, T.N.;Shirokov, N.E.;Petelina, T.I.		Journal of Arrhythmology	2022	https://doi.org/10.35336/VA-2022-2-01	Population not of interest
Association of sympathovagal imbalance with cardiovascular risks in patients with polycystic ovary syndrome	Kuppusamy, Saranya;Pal, Gopal Krushna;Habeebullah, Syed;Ananthanarayanan, P. H.;Pal, Pravati		Endocrine Research	2014	https://doi.org/10.3109/07435800.2014.920350	Inappropriate setting
Association of total and free testosterone with cardiovascular disease in a nationally representative sample of white, black, and Mexican American men	Lopez, David S.;Taha, Shaden;Gutierrez, Sirena;Villasante-Tezanos, Alejandro;Khalife, Wissam I.;Alzweri, Laith;Markides, Kyriakos;Baillargeon, Jacques;Tsilidis, Konstantinos K.		International Journal of Impotence Research	2022	https://doi.org/10.1038/s41443-022-00660-7	Wrong measures or outcomes
Association of Various Dimensions of Hot Flashes with Systemic Levels of Gonadal Steroids	Ratka, Anna;Miller, Vanessa;Brown, Kimberly;Jenschke, Monica;Simpkins, James		Experimental Biology and Medicine (Maywood, N.J.)	2009	https://doi.org/10.3181/0811-RM-334	Inappropriate setting
Associations Between Testosterone Levels and Mortality in Male Patients With Heart Failure	Suzuki, S;Yoshihisa, A;Kiko, T;Kimishima, Y;Sato, Y;Watanabe, S;Kanno, Y;Tatsumi, M;Abe, S;Sato, T;Oikawa, M;Kobayashi, A;Kobayashi, A;Yamaki, T;Kunii, H;Nakazato, K;Saitoh, S;Ishida, T;Takeishi, Y		CIRCULATION	2017		Not available
Associations Between the Cyclic Guanosine Monophosphate Pathway and Cardiovascular Risk Factors: MESA	Ying, W.;Zhao, D.;Ouyang, P.;Subramanya, V.;Vaidya, D.;Ndumele, C.E.;Guallar, E.;Sharma, K.;Shah, S.J.;Kass, D.A.;Hoogeveen, R.C.;Lima, J.A.;Heckbert, S.R.;Defilippi, C.R.;Post, W.S.;Michos, E.D.		Journal of the American Heart Association	2019	https://doi.org/10.1161/JAHA.119.013149	Inappropriate setting
Associations of Endogenous Estradiol and Testosterone Levels With Plaque Composition and Risk of Stroke in Subjects With Carotid Atherosclerosis	Glisic, Marija;Mujaj, Blerim;Rueda-Ochoa, Oscar L.;Asllanaj, Eralda;Laven, Joop S. E.;Kavousi, Maryam;Ikram, M. Kamran;Vernooij, Meike W.;Ikram, M. Arfan;Franco, Oscar H.;Bos, Daniel;Muka, Taulant		Circulation Research	2018	https://doi.org/10.1161/CIRCRESAHA.117.311681	Population not of interest
Associations of serum sex hormone binding globulin with bone mineral densities and higher 10-year probability of fractures in postmenopausal women with type 2 diabetes mellitus	Jing, Yixuan;Wang, Xiaofeng;Yu, Jingjia;Wang, Xiaojing;Zhou, Yanman;Tao, Bei;Sun, Lihao;Liu, Jianmin;Zhao, Hongyan		Annals of Translational Medicine	2019	https://doi.org/10.21037/atm.2019.08.46	Population not of interest
Associations of Serum Testosterone and Sex Hormone-binding Globulin With Incident Arrhythmias in Men From UK Biobank	Xu, BY;Mo, W;Tan, XL;Zhang, PZ;Huang, JL;Huang, CSH;Guo, D;Wei, XY;Liu, YT;Lei, XZ;Dou, WJ;Lin, JY;Liu, DY;Yang, LJ;Huang, Y;Zhang, HJ;Liao, YF		JOURNAL OF CLINICAL ENDOCRINOLOGY & METABOLISM	2024	https://doi.org/10.1210/clinem/dgad526	Wrong measures or outcomes
Associations of Serum Testosterone and Sex Hormone–Binding Globulin With Incident Cardiovascular Events in Middle-Aged to Older Men	Yeap, Bu B.;Marriott, Ross J.;Antonio, Leen;Raj, Suchitra;Dwivedi, Girish;Reid, Christopher M.;Anawalt, Bradley D.;Bhasin, Shalender;Dobs, Adrian S.;Handelsman, David J.;Hankey, Graeme J.;Haring, Robin;Matsumoto, Alvin M.;Norman, Paul E.;O'Neill, Terence W.;Ohlsson, Claes;Orwoll, Eric S.;Vanderschueren, Dirk;Wittert, Gary A.;Wu, Frederick C. W.;Murray, Kevin		Annals of Internal Medicine	2022	https://doi.org/10.7326/M21-0551	Estudo prospectivo com dosagem de testosterona, só fiquei na duvida quanto alguns pontos do método, mas acho que entraria
Autonomic control of cardiovascular system in pre- and postmenopausal women: a cross-sectional study	Neufeld, Irina W.;Kiselev, Anton R.;Karavaev, Antoly S.;Prokhorov, Mikhail D.;Gridnev, Vladimir I.;Ponomarenko, Vladimir I.;Bezruchko, Boris P.		Journal of the Turkish German Gynecological Association	2015	https://doi.org/10.5152/jtgga.2015.15201	Population not of interest
Beneficial Effects of Testosterone Therapy on Functional Capacity, Cardiovascular Parameters, and Quality of Life in Patients with Congestive Heart Failure	Mirdamadi, Ahmad;Garakyaraghi, Mohammad;Pourmoghaddas, Ali;Bahmani, Alireza;Mahmoudi, Hamideh;Gharipour, Mojgan		BioMed Research International	2014	https://doi.org/10.1155/2014/392432	Inappropriate setting
Binding of estradiol to whole prostatic DU‐145 cells in the presence and absence of tamoxifen and acetylsalicylic acid	Viljoen, T. C.;van Aswegen, C. H.;du Plessis, D. J.		The Prostate	1995	https://doi.org/10.1002/pros.2990270307	Population not of interest
Bio-available testosterone levels fall acutely following myocardial infarction in men: Association with fibrinolytic factors	Pugh, P.J.;Channer, K.S.;Parry, H.;Downes, T.;Jones, T.H.		Endocrine Research	2002	https://doi.org/10.1081/ERC-120015055	Population not of interest
Black and Green Tea Supplements Ameliorate Male Infertility in a Murine Model of Obesity	Han, Chunyang;Liu, Cuiyan;Geng, Jiangsu;Tang, Yun;Li, Yunsheng;Wang, Yijun;Xie, Zhongwen		Journal of Medicinal Food	2020	https://doi.org/10.1089/jmf.2020.4784	Inappropriate setting
Bone mineral density and bone metabolism in patients with end-stage heart failure awaiting heart transplantation	Christ, E.;Linka, A.;Junga, G.;Odermatt, M.;Steinert, H.;Kiowski, W.;Schmid, Ch.		Schweizerische Medizinische Wochenschrift	1996	https://www.scopus.com/inward/record.uri?eid=2-s2.0-0029833991&partnerID=40&md5=214ee10689784bd4de4e8d17e95752d8	Inappropriate setting
Bone mineral density is associated with left ventricular diastolic function in men with type 2 diabetes	Wang, RT;Liu, HT;Zhao, YL;Li, N;Liu, T;Kong, X;Yu, KJ		DIABETES & METABOLISM	2016	https://doi.org/10.1016/j.diabet.2016.02.001	Population not of interest
Bone mineral status and bone loss over time in men with chronic systolic heart failure and their clinical and hormonal determinants	Jankowska, Ewa A.;Jakubaszko, Justyna;Cwynar, Aldona;Majda, Jacek;Ponikowska, Beata;Kustrzycka-Kratochwil, Dorota;Reczuch, Krzysztof;Borodulin-Nadzieja, Ludmila;Banasiak, Waldemar;Poole-Wilson, Philip A.;Ponikowski, Piotr		European Journal of Heart Failure	2009	https://doi.org/10.1093/eurjhf/hfn004	Population not of interest
Bone turnover markers and muscle decay indicator in patients with proximal femur fracture - a case-control study	Łapiński, M.;Zarnovsky, K.;Czarzasta, K.;Maciąg, B.;Maciąg, G.;Adamska, O.;Mamcarz, A.;Stolarczyk, A.		Reumatologia	2024	https://doi.org/10.5114/reum/187096	Inappropriate setting
BPA Alters Estrogen Receptor Expression in the Heart After Viral Infection Activating Cardiac Mast Cells and T Cells Leading to Perimyocarditis and Fibrosis	Bruno, K.A.;Mathews, J.E.;Yang, A.L.;Frisancho, J.A.;Scott, A.J.;Greyner, H.D.;Molina, F.A.;Greenaway, M.S.;Cooper, G.M.;Bucek, A.;Morales-Lara, A.C.;Hill, A.R.;Mease, A.A.;Di Florio, D.N.;Sousou, J.M.;Coronado, A.C.;Stafford, A.R.;Fairweather, D.		Frontiers in Endocrinology	2019	https://doi.org/10.3389/fendo.2019.00598	Population not of interest
Building Body With Anabolics Is Weakening the Heart: Anabolic Steroid Induced Cardiomyopathy	Bhattad, PB;Roumia, M		CUREUS JOURNAL OF MEDICAL SCIENCE	2022	https://doi.org/10.7759/cureus.26579	Review or theory article
Cardiac autonomic dysfunction in anabolic steroid users	Maior, AS;Carvalho, AR;Marques-Neto, SR;Menezes, P;Soares, PP;Nascimento, JHM		SCANDINAVIAN JOURNAL OF MEDICINE & SCIENCE IN SPORTS	2013	https://doi.org/10.1111/j.1600-0838.2011.01436.x	Population not of interest
Cardiac biomarkers in patients with prostate cancer and cardiovascular disease receiving gonadotrophin releasing hormone agonist vs antagonist	Margel, D;Ber, Y;Peer, A;Shavit-Grievink, L;Pinthus, JH;Witberg, G;Baniel, J;Kedar, D;Rosenbaum, E		PROSTATE CANCER AND PROSTATIC DISEASES	2021	https://doi.org/10.1038/s41391-020-0264-9	Population not of interest
Cardiac Cachexia Revisited The Role of Wasting in Heart Failure	Valentova, M;Anker, SD;von Haehling, S		HEART FAILURE CLINICS	2020	https://doi.org/10.1016/j.hfc.2019.08.006	Review or theory article
Cardiac Failure Associated with Medical Therapy of Benign Prostatic Hyperplasia: A Population Based Study. Letter	Yardimci, EAE;Kadihasanoglu, M		JOURNAL OF UROLOGY	2021		Not available
Cardiac Irradiation in Childhood Leukemia	Haddy, T. B.		American Journal of Diseases of Children (1960)	1964	https://doi.org/10.1001/archpedi.1964.02090010561017	Not available
Cardiac magnetic resonance imaging in small animal models of human heart failure	Nahrendorf, M.;Hiller, K.-H.;Hu, K.;Ertl, G.;Haase, A.;Bauer, W. R.		Medical Image Analysis	2003	https://doi.org/10.1016/s1361-8415(03)00011-2	Population not of interest
Cardiac Natriuretic Peptides, Obesity, and Insulin Resistance: Evidence from Two Community-Based Studies	Khan, AM;Cheng, S;Magnusson, M;Larson, MG;Newton-Cheh, C;McCabe, EL;Coviello, AD;Florez, JC;Fox, CS;Levy, D;Robins, SJ;Arora, P;Bhasin, S;Lam, CSP;Vasan, RS;Melander, O;Wang, TJ		JOURNAL OF CLINICAL ENDOCRINOLOGY & METABOLISM	2011	https://doi.org/10.1210/jc.2011-1182	Population not of interest
Cardiac rehabilitation programs may induce testosterone levels normalization in ischemic heart failure patients.	De La Chica, JA;Mora-Robles, J;Jimenez, MR;Martin, MM		EUROPEAN JOURNAL OF HEART FAILURE	2014		Not available
Cardiac systolic dysfunction in past illicit users of anabolic androgenic steroids	Rasmussen, JJ;Schou, M;Madsen, PL;Selmer, C;Johansen, ML;Ulriksen, PS;Dreyer, T;Kümler, T;Plesner, LL;Faber, J;Gustafsson, F;Kistorp, C		AMERICAN HEART JOURNAL	2018	https://doi.org/10.1016/j.ahj.2018.06.010	Inappropriate setting
Cardiovascular abnormalities in Klinefelter Syndrome	Pasquali, D;Arcopinto, M;Renzullo, A;Rotondi, M;Accardo, G;Salzano, A;Esposito, D;Saldamarco, L;Isidori, AM;Marra, AM;Ruvolo, A;Napoli, R;Bossone, E;Lenzi, A;Baliga, RR;Saccà, L;Cittadini, A		INTERNATIONAL JOURNAL OF CARDIOLOGY	2013	https://doi.org/10.1016/j.ijcard.2012.09.215	Population not of interest
Cardiovascular disease risk and androgen deprivation therapy in patients with localised prostate cancer: a prospective cohort study	Haque, R;UlcickasYood, M;Xu, XQ;Cassidy-Bushrow, AE;Tsai, HT;Keating, NL;Van Den Eeden, SK;Potosky, AL		BRITISH JOURNAL OF CANCER	2017	https://doi.org/10.1038/bjc.2017.280	Population not of interest
Cardiovascular issues in hypogonadism and testosterone therapy	Shabsigh, R.;Katz, M.;Yan, G.;Makhsida, N.		American Journal of Cardiology	2005	https://doi.org/10.1016/j.amjcard.2005.10.009	Inappropriate setting
Cardiovascular Morbidity Associated with Gonadotropin Releasing Hormone Agonists and an Antagonist	Albertsen, PC;Klotz, L;Tombal, B;Grady, J;Olesen, TK;Nilsson, J		EUROPEAN UROLOGY	2014	https://doi.org/10.1016/j.eururo.2013.10.032	Population not of interest
Cardiovascular Outcomes of Hypogonadal Men Receiving Testosterone Replacement Therapy: A Meta-analysis of Randomized Controlled Trials	Sood, A.;Hosseinpour, A.;Sood, A.;Avula, S.;Durrani, J.;Bhatia, V.;Gupta, R.		Endocrine Practice	2024	https://doi.org/10.1016/j.eprac.2023.09.012	Meta-analysis
Cardiovascular risk and testosterone - from subclinical atherosclerosis to lipoprotein function to heart failure	Gencer, B;Bonomi, M;Adorni, MP;Sirtori, CR;Mach, F;Ruscica, M		REVIEWS IN ENDOCRINE & METABOLIC DISORDERS	2021	https://doi.org/10.1007/s11154-021-09628-2	Review or theory article
Cardiovascular risks and elevation of serum DHT vary by route of testosterone administration: a systematic review and meta-analysis	Borst, SE;Shuster, JJ;Zou, BM;Ye, F;Jia, HG;Wokhlu, A;Yarrow, JF		BMC MEDICINE	2014	https://doi.org/10.1186/s12916-014-0211-5	Meta-analysis
Cardiovascular Risks of Exogenous Testosterone Use Among Men: A Systematic Review and Meta-Analysis	Alexander, G.C.;Iyer, G.;Lucas, E.;Lin, D.;Singh, S.		American Journal of Medicine	2017	https://doi.org/10.1016/j.amjmed.2016.09.017	Meta-analysis
Case of ovarian steroid cell tumor diagnosed after presenting acute heart failure	Matsuda, S.;Yamaguchi, Y.;Kaseki, H.;Watanabe, K.;Ono, S.;Yamamoto, A.;Ichikawa, M.;Akira, S.;Takeshita, T.		Journal of Obstetrics and Gynaecology Research	2020	https://doi.org/10.1111/jog.14339	Case report
Castration of Male Mice Induces Metabolic Remodeling of the Heart	Eriksson, E.S.;Johansson, I.;Mårtensson, A.K.F.;Rodriguez, M.L.;Schilperoort, M.;Kroon, J.;Kooijman, S.;Omerovic, E.;Andersson, L.;Levin, M.C.;Rensen, P.C.N.;Tivesten, A.		Journal of the Endocrine Society	2022	https://doi.org/10.1210/jendso/bvac132	Population not of interest
Catabolic/anabolic balance and muscle wasting in patients with COPD	Debigaré, R;Marquis, K;Côté, CH;Tremblay, RR;Michaud, A;LeBlanc, P;Maltais, F		CHEST	2003	https://doi.org/10.1378/chest.124.1.83	Population not of interest
Catabolic/Anabolic Imbalance Is Accompanied by Changes of Left Ventricular Steroid Nuclear Receptor Expression in Tachycardia-Induced Systolic Heart Failure in Male Pigs	Zacharski, Maciej;Tomaszek, Alicja;Kiczak, Liliana;Ugorski, Maciej;Bania, Jacek;Pasławska, Urszula;Rybinska, Ilona;Jankowska, Ewa Anita;Janiszewski, Adrian;Ponikowski, Piotr		Journal of Cardiac Failure	2021	https://doi.org/10.1016/j.cardfail.2020.12.024	Population not of interest
Causal relationships between the parameters of gas discharge visualization and principal neuroendocrine factors of adaptation	Babelyuk, V.Y.;Gozhenko, A.I.;Dubkova, G.I.;Korolyshyn, T.A.;Kikhtan, V.V.;Babelyuk, N.V.;Zukow, W.;Popovych, I.L.		Journal of Physical Education and Sport	2017	https://doi.org/10.7752/jpes.2017.02094	Inappropriate setting
Central and peripheral testosterone effects in men with heart failure: An approach for cardiovascular research	Bušić, Željko;Čulić, Viktor		World Journal of Cardiology	2015	https://doi.org/10.4330/wjc.v7.i9.504	Review or theory article
Changing characteristics of androgen in vivo in male rabbits with heart failure after myocardial infarction	Fan, J.;Li, X.-Y.;Lou, W.-M.;Zheng, S.		Chinese Journal of Clinical Rehabilitation	2005	https://www.scopus.com/inward/record.uri?eid=2-s2.0-27644465567&partnerID=40&md5=13914d8a2fdc7bf8c261c53d73c947ea	Population not of interest
Characterization and biological properties of chemically deglycosylated human chorionic gonadotropin. Role of carbohydrate moieties in adenylate cyclase activation	Chen, H.C.;Shimohigashi, Y.;Dufau, M.L.;Catt, K.J.		Journal of Biological Chemistry	1982	https://www.scopus.com/inward/record.uri?eid=2-s2.0-0020397276&partnerID=40&md5=3f32d0f0bfe947ac6e27a82880f02747	Inappropriate setting
Characterization of the IGF system in 15 patients with Alström syndrome	Maffei, Pietro;Boschetti, Mara;Marshall, Jan D.;Paisey, Richard B.;Beck, Sebastian;Resmini, Eugenia;Collin, Gayle B.;Naggert, Jürgen K.;Milan, Gabriella;Vettor, Roberto;Minuto, Francesco;Sicolo, Nicola;Barreca, Antonella		Clinical Endocrinology	2007	https://doi.org/10.1111/j.1365-2265.2007.02721.x	Population not of interest
Characterization on gut microbiome of PCOS rats and its further design by shifts in high-fat diet and dihydrotestosterone induction in PCOS rats	Zheng, Yanhua;Yu, Jingwei;Liang, Chengjie;Li, Shuna;Wen, Xiaohui;Li, Yanmei		Bioprocess and Biosystems Engineering	2020	https://doi.org/10.1007/s00449-020-02320-w	Population not of interest
Chemical determinations of the adreno-cortical (ac) hormones in the heart muscle of the rat	Raab, W.		Endocrinology	1941	https://doi.org/10.1210/endo-29-4-564	Population not of interest
Chronopharmacology of hydrocortisone and 9 alpha-fluorhydrocortisone in the treatment for congenital adrenal hyperplasia	Moeller, H.		European Journal of Pediatrics	1985	https://doi.org/10.1007/BF00441780	Inappropriate setting
Circulating Androgen Concentrations and Risk of Incident Heart Failure in Older Men: The Cardiovascular Health Study	Njoroge, Joyce N.;Tressel, William;Biggs, Mary L.;Matsumoto, Alvin M.;Smith, Nicholas L.;Rosenberg, Emily;Hirsch, Calvin H.;Gottdiener, John S.;Mukamal, Kenneth J.;Kizer, Jorge R.		Journal of the American Heart Association	2022	https://doi.org/10.1161/JAHA.122.026953	Proper methods
Circulating estradiol and mortality in men with systolic chronic heart failure	Jankowska, Ewa A.;Rozentryt, Piotr;Ponikowska, Beata;Hartmann, Oliver;Kustrzycka-Kratochwil, Dorota;Reczuch, Krzysztof;Nowak, Jolanta;Borodulin-Nadzieja, Ludmila;Polonski, Lech;Banasiak, Waldemar;Poole-Wilson, Philip A.;Anker, Stefan D.;Ponikowski, Piotr		JAMA	2009	https://doi.org/10.1001/jama.2009.639	Population not of interest
Circulating levels and prognostic cut-offs of sST2, hs-cTnT, and NT-proBNP in women vs. men with chronic heart failure	Vergaro, G;Gentile, F;Aimo, A;Januzzi, JL;Richards, AM;Lam, CSP;Boer, RA;Meems, LMG;Latini, R;Staszewsky, L;Anand, IS;Cohn, JN;Ueland, T;Gullestad, L;Aukrust, P;Rocca, HPBL;Bayes-Genis, A;Lupón, J;Yoshihisa, A;Takeishi, Y;Egstrup, M;Gustafsson, I;Gaggin, HK;Eggers, KM;Huber, K;Gamble, GD;Ling, LH;Leong, KTG;Yeo, PSD;Ong, HY;Jaufeerally, F;Ng, TP;Troughton, R;Doughty, RN;Devlin, G;Lund, M;Giannoni…		ESC HEART FAILURE	2022	https://doi.org/10.1002/ehf2.13883	Population not of interest
Circulating oestradiol determines liver lipid deposition in rats fed standard diets partially unbalanced with higher lipid or protein proportions	Oliva, L;Alemany, M;Fernández-López, JA;Remesar, X		BRITISH JOURNAL OF NUTRITION	2022	https://doi.org/10.1017/S0007114521004505	Population not of interest
Circulating sex hormones, alcohol consumption and echocardiographic parameters of cardiac function in men with heart failure	Culic, V;Busic, Z;Busic, M		INTERNATIONAL JOURNAL OF CARDIOLOGY	2016	https://doi.org/10.1016/j.ijcard.2016.09.050	Not available
Circulating testosterone and estradiol, autonomic balance and baroreflex sensitivity in middle-aged and elderly men with heart failure	Rydlewska, Agnieszka;Maj, Jolanta;Katkowski, Bartosz;Biel, Bartosz;Ponikowska, Beata;Banasiak, Waldemar;Ponikowski, Piotr;Jankowska, Ewa A.		The Aging Male: The Official Journal of the International Society for the Study of the Aging Male	2013	https://doi.org/10.3109/13685538.2013.768979	Population not of interest
Circulating thyroid hormones and clinical parameters of heart failure in men	Turic, I;Velat, I;Busic, Z;Culic, V		SCIENTIFIC REPORTS	2023	https://doi.org/10.1038/s41598-023-47391-3	Wrong measures or outcomes
Circulating total testosterone and insulin like growth factor 1 as determinants of haemoglobin level in men with chronic heart failure	Jankowska, EA;Grzeslo, A;Biel, B;Witkowski, T;Petruk-Kowalczyk, J;Majda, J;Banasiak, W;Ponikowski, P		EUROPEAN HEART JOURNAL	2006		Population not of interest
Clinical And Metabolic Effects Of Six Months Testosterone Treatment In Elderly Female Patients With Chronic Heart Failure	Caminiti, G;Karam, R;Volterrani, M;Marazzi, G;Miceli, M;Massaro, R;Rosano, GM		CIRCULATION	2008		Study design issue
Clinical Characteristics and Controllable Risk Factors of Osteoporosis in Elderly Men with Diabetes Mellitus	Li, C.;Wang, S.;Du, M.;Wei, Y.;Jiang, S.		Orthopaedic Surgery	2021	https://doi.org/10.1111/os.12957	Population not of interest
Clinical Usefulness of the Histoculture Drug Response Assay for Prostate Cancer and Benign Prostate Hypertrophy (BPH)	Hoffman, Robert M.		Methods in Molecular Biology (Clifton, N.J.)	2018	https://doi.org/10.1007/978-1-4939-7745-1_11	Population not of interest
Cohort profile: Greifswald approach to individualized medicine (GANI_MED)	Grabe, HJ;Assel, H;Bahls, T;Dörr, M;Endlich, K;Endlich, N;Erdmann, P;Ewert, R;Felix, SB;Fiene, B;Fischer, T;Flessa, S;Friedrich, N;Gadebusch-Bondio, M;Salazar, MG;Hammer, E;Haring, R;Havemann, C;Hecker, M;Hoffmann, W;Holtfreter, B;Kacprowski, T;Klein, K;Kocher, T;Kock, H;Krafczyk, J;Kuhn, J;Langanke, M;Lendeckel, U;Lerch, MM;Lieb, W;Lorbeer, R;Mayerle, J;Meissner, K;Schwabedissen, HMZ;Nauck, M;Ot…		JOURNAL OF TRANSLATIONAL MEDICINE	2014	https://doi.org/10.1186/1479-5876-12-144	Population not of interest
Combination of low free testosterone and low vitamin D predicts mortality in older men referred for coronary angiography	Lerchbaum, E;Pilz, S;Boehm, BO;Grammer, TB;Obermayer-Pietsch, B;März, W		CLINICAL ENDOCRINOLOGY	2012	https://doi.org/10.1111/j.1365-2265.2012.04371.x	Inappropriate setting
Combined deficiency in circulating testosterone and insulin-like growth factor 1 predisposes to hyperuricaemia in men with chronic heart failure	Jankowska, EA;Rozentryt, P;Ponikowska, B;Nowak, J;Borodulin-Nadzieja, L;Polonski, L;Banasiak, W;Poole-Wilson, PA;Ponikowski, P		EUROPEAN HEART JOURNAL	2008		Not available
Combined effects of growth hormone and testosterone replacement treatment in heart failure	Salzano, Andrea;Marra, Alberto M.;Arcopinto, Michele;D'Assante, Roberta;Triggiani, Vincenzo;Coscioni, Enrico;Pasquali, Daniela;Rengo, Giuseppe;Suzuki, Toru;Bossone, Eduardo;Cittadini, Antonio		ESC heart failure	2019	https://doi.org/10.1002/ehf2.12520	Inappropriate setting
Combined levothyroxine and testosterone treatment for restoring erectile dysfunction in propylthiouracil-induced hypothyroid rats	Korkmaz, FN;Yilmaz-Oral, D;Asker, H;Guven, B;Turkcan, D;Kirlangic, OF;Oztekin, CV;Çorapçioglu, D;Demir, Ö;Ates, I;Gur, S		JOURNAL OF SEXUAL MEDICINE	2023	https://doi.org/10.1093/jsxmed/qdad034	Population not of interest
Combined testosterone and insulin-like growth factor deficiency impairs quadriceps strength in men with chronic heart failure	Jankowska, EA;Wegrzynowska-Teodorczyk, K;Ponikowska, B;Borodulin-Nadzieja, L;Banasiak, W;Ponikowski, P		EUROPEAN HEART JOURNAL	2008		Not available
Commentary on the Article "Multiple Hormonal and Metabolic Deficiency Syndrome Predicts Outcome in Heart Failure: The T.O.S.CA. Registry", Antonio Cittadini et al. Eur. J. Prev. Cardiol. 2021	Triggiani, Vincenzo;Lisco, Giuseppe		Endocrine, Metabolic & Immune Disorders Drug Targets	2022	https://doi.org/10.2174/1871530321666211215144023	Review or theory article
Compensatory Increase in Ovarian Aromatase in Older Regularly Cycling Women	Shaw, N. D.;Srouji, S. S.;Welt, C. K.;Cox, K. H.;Fox, J. H.;Adams, J. A.;Sluss, P. M.;Hall, J. E.		The Journal of Clinical Endocrinology and Metabolism	2015	https://doi.org/10.1210/JC.2015-2191	Population not of interest
Complex Association of Sex Hormones on Left Ventricular Systolic Function: Insight into Sexual Dimorphism	CARDIOHCS Study Grp		JOURNAL OF THE AMERICAN SOCIETY OF ECHOCARDIOGRAPHY	2018	https://doi.org/10.1016/j.echo.2017.10.017	Inappropriate setting
Considerations for the Diagnosis and Treatment of Testosterone Deficiency in Elderly Men	Kazi, M.;Geraci, S.A.;Koch, C.A.		American Journal of Medicine	2007	https://doi.org/10.1016/j.amjmed.2007.02.022	Population not of interest
Considering Sex as a Biological Variable in Cardiovascular Research	Coyle-Asbil, B;Holjak, EJB;Marrow, JP;Alshamali, R;Ogilvie, LM;Edgett, BA;Hopkinson, LD;Brunt, KR;Simpson, JA		AMERICAN JOURNAL OF PHYSIOLOGY-HEART AND CIRCULATORY PHYSIOLOGY	2023	https://doi.org/10.1152/ajpheart.00444.2022	Inappropriate setting
Constrictive pericarditis in the setting of repeated chest trauma in a mixed martial arts fighter	Ferrel, MN;Iriana, S;Thomason, IR;Ma, CL;Tsarova, K;Wilson, BD;McKellar, SH;Ryan, JJ		BMC CARDIOVASCULAR DISORDERS	2021	https://doi.org/10.1186/s12872-021-02378-8	Population not of interest
Cooperation Between Strangers in Face-to-Face Dyads Produces More Cardiovascular Activation Than Competition or Working Alone	Sarinana-González, P;Romero-Martínez, A;Moya-Albiol, L		JOURNAL OF PSYCHOPHYSIOLOGY	2019	https://doi.org/10.1027/0269-8803/a000210	Population not of interest
Cortisol and testosterone in hair as biological markers of systolic heart failure	Pereg, David;Chan, Justin;Russell, Evan;Berlin, Tatiana;Mosseri, Morris;Seabrook, Jamie A.;Koren, Gideon;Van Uum, Stan		Psychoneuroendocrinology	2013	https://doi.org/10.1016/j.psyneuen.2013.07.015	Inappropriate setting
Could gonadal and adrenal androgen deficiencies contribute to the depressive symptoms in men with systolic heart failure?	Kulej-Lyko, Katarzyna;Majda, Jacek;von Haehling, Stephan;Doehner, Wolfram;Lopuszanska, Monika;Szklarska, Alicja;Banasiak, Waldemar;Anker, Stefan D.;Ponikowski, Piotr;Jankowska, Ewa A.		The Aging Male: The Official Journal of the International Society for the Study of the Aging Male	2016	https://doi.org/10.1080/13685538.2016.1208166	Wrong measures or outcomes
Cranial Electrotherapy Stimulation to Improve the Physiology and Psychology Response, Response-Ability, and Sleep Efficiency in Athletes with Poor Sleep Quality	Chang, Wen-Dien;Tsou, Yung-An;Chen, Yi-Ying;Hung, Bao-Lien		International Journal of Environmental Research and Public Health	2022	https://doi.org/10.3390/ijerph19041946	Population not of interest
C-Reactive Protein and Frailty in Heart Failure	Ribeiro, Édina Caroline Ternus;Sangali, Tamirys Delazeri;Clausell, Nadine Oliveira;Perry, Ingrid Schweigert;Souza, Gabriela Corrêa		The American Journal of Cardiology	2022	https://doi.org/10.1016/j.amjcard.2021.11.018	Wrong measures or outcomes
Currently used pesticides and their mixtures affect the function of sex hormone receptors and aromatase enzyme activity	Kjeldsen, Lisbeth Stigaard;Ghisari, Mandana;Bonefeld-Jørgensen, Eva Cecilie		Toxicology and Applied Pharmacology	2013	https://doi.org/10.1016/j.taap.2013.06.028	Population not of interest
Deficiencies in circulating testosterone and dehydroepiandrosterone sulphate, and depression in men with systolic chronic heart failure	Jankowska, Ewa A.;Drohomirecka, Anna;Ponikowska, Beata;Witkowska, Agnieszka;Lopuszanska, Monika;Szklarska, Alicja;Borodulin-Nadzieja, Ludmila;Banasiak, Waldemar;Poole-Wilson, Philip A.;Ponikowski, Piotr		European Journal of Heart Failure	2010	https://doi.org/10.1093/eurjhf/hfq108	Wrong measures or outcomes
Deficiencies in testosterone and insulin-like growth factor type 1 predict the occurence of anaemia in men with systolic chronic heart failure	Jankowska, EA;Maj, J;Ponikowska, B;Borodulin-Nadzieja, L;Banasiak, W;Ponikowski, P		EUROPEAN HEART JOURNAL	2009		Not available
Design and synthesis of new dihydrotestosterone derivative with positive inotropic activity	Lauro, FV;Francisco, DC;Elodia, GC;Eduardo, PG;Marcela, RN;Lenin, HH;Betty, SA		STEROIDS	2015	https://doi.org/10.1016/j.steroids.2014.12.026	Inappropriate setting
Detrimental effects of testosterone on post-myocardial infarction remodeling in female rats	Frantz, S;Hu, K;Widder, J;Weckler, B;Scheuermann, H;Bauersachs, J;Ertl, G;Callies, F;Allolio, B		JOURNAL OF PHYSIOLOGY AND PHARMACOLOGY	2007		Population not of interest
DHT and E2 synthesis-related proteins and receptors expression in male yak skin during different hair follicle stages	Song, Liangli;Cui, Yan;Xiao, Longfei;Yu, Sijiu;He, Junfeng		General and Comparative Endocrinology	2020	https://doi.org/10.1016/j.ygcen.2019.113245	Population not of interest
Diagnosis and management of testosterone deficiency syndrome in men: clinical practice guideline	Canadian Men's Hlth Fdn Multidisci		CANADIAN MEDICAL ASSOCIATION JOURNAL	2015	https://doi.org/10.1503/cmaj.150033	Not available
Diagnosis and treatment of hypogonadism in men	Bhasin, S;Basaria, S		BEST PRACTICE & RESEARCH CLINICAL ENDOCRINOLOGY & METABOLISM	2011	https://doi.org/10.1016/j.beem.2010.12.002	Population not of interest
Diagnostic potential of serum N-terminal pro-B-type brain natriuretic peptide level in detection of cardiac wall stress in women with polycystic ovary syndrome: a cross-sectional comparison study	Celik, O;Sahin, I;Celik, N;Hascalik, S;Keskin, L;Ozcan, H;Uckan, A;Kosar, F		HUMAN REPRODUCTION	2007	https://doi.org/10.1093/humrep/dem286	Population not of interest
Die An�mie durch Erythroblastopenie im Erwachsenenalter	Böttcher, D.;Maas, D.;Wendt, F.;Schubothe, H.		Klinische Wochenschrift	1970	https://doi.org/10.1007/BF01484625	Not available
Dietary Exposure to Oxidized Frying Oil from Fetus to Adulthood Suppresses Male Reproductive Development by Altering Testicular Cholesterol and Testosterone Homeostasis in Sprague Dawley Rats	Wu, Hai-Ping;Lin, Yu-Shun;Chang, Chi-Fen;Lu, Shui-Yuan;Chao, Pei-Min		The Journal of Nutrition	2020	https://doi.org/10.1093/jn/nxaa091	Inappropriate setting
Dietary intake of probiotic fermented milk benefits the gut and reproductive health in mice fed with an obesogenic diet	Akram, Mohd;Ali, Syed Azmal;Behare, Pradip;Kaul, Gautam		Food & Function	2022	https://doi.org/10.1039/d1fo02501e	Population not of interest
Differences in serum levels of CB-153 and p,p'-DDE, and reproductive parameters between men living south and north in Norway	Haugen, Trine B.;Tefre, Toril;Malm, Gunilla;Jönsson, Bo A. G.;Rylander, Lars;Hagmar, Lars;Bjørsvik, Cathrine;Henrichsen, Trine;Sæther, Thomas;Figenschau, Yngve;Giwercman, Aleksander		Reproductive Toxicology (Elmsford, N.Y.)	2011	https://doi.org/10.1016/j.reprotox.2011.06.072	Inappropriate setting
Differential actions of eplerenone and spironolactone on the protective effect of testosterone against cardiomyocyte apoptosis in vitro	Sánchez-Más, J.;Turpín, M.C.;Lax, A.;Ruipérez, J.A.;Valdés Chávarri, M.;Pascual-Figal, D.A.		Revista Espanola de Cardiologia	2010	https://doi.org/10.1016/S0300-8932(10)70180-9	Population not of interest
Differential effects of caffeine on hair shaft elongation, matrix and outer root sheath keratinocyte proliferation, and transforming growth factor-β2/insulin-like growth factor-1-mediated regulation of the hair cycle in male and female human hair follicles <i>in vitro</i>	Fischer, TW;Herczeg-Lisztes, E;Funk, W;Zillikens, D;Bíró, T;Paus, R		BRITISH JOURNAL OF DERMATOLOGY	2014	https://doi.org/10.1111/bjd.13114	Population not of interest
Differential Reversible and Irreversible Interactions between Benzbromarone and Human Cytochrome P450s 3A4 and 3A5	Tang, Lloyd Wei Tat;Verma, Ravi Kumar;Yong, Ren Ping;Li, Xin;Wang, Lili;Lin, Qingsong;Fan, Hao;Chan, Eric Chun Yong		Molecular Pharmacology	2021	https://doi.org/10.1124/molpharm.121.000256	Population not of interest
Digitalis-like immunoreactive substances in maternal and umbilical cord plasma: A comparative sensitivity study of fluorescence polarization immunoassay and microparticle enzyme immunoassay	Ijiri, Y;Hayashi, T;Kamegai, H;Ohi, K;Suzuki, K;Kitaura, Y;Takenaka, H		THERAPEUTIC DRUG MONITORING	2003	https://doi.org/10.1097/00007691-200304000-00015	Population not of interest
Dihydrotestosterone-a culprit in left ventricular hypertrophy	Zwadlo, C;Borlak, J		INTERNATIONAL JOURNAL OF CARDIOLOGY	2012	https://doi.org/10.1016/j.ijcard.2011.12.037	Not available
Dihydrotestosterone induces pro-angiogenic factors and assists homing of MSC into the cardiac tissue	Popa, MA;Mihai, MC;Constantin, A;Suica, V;Tucureanu, C;Costache, R;Antohe, F;Dubey, RK;Simionescu, M		JOURNAL OF MOLECULAR ENDOCRINOLOGY	2018	https://doi.org/10.1530/JME-17-0185	Population not of interest
Dihydrotestosterone Regulates Hair Growth Through the Wnt/β-Catenin Pathway in C57BL/6 Mice and <i>In</i> <i>Vitro</i> Organ Culture	Chen, XY;Liu, B;Li, Y;Han, L;Tang, X;Deng, WJ;Lai, W;Wan, MJ		FRONTIERS IN PHARMACOLOGY	2020	https://doi.org/10.3389/fphar.2019.01528	Inappropriate setting
Dilated cardiomyopathy and acute liver injury associated with combined use of ephedra, γ-hydroxybutyrate, and anabolic steroids	Clark, B.M.;Schofield, R.S.		Pharmacotherapy	2005	https://doi.org/10.1592/phco.25.5.756.63592	Population not of interest
Direct action of androgen on hot flushes in the human male	DeFazio, J.;Meldrum, D. R.;Winer, J. H.;Judd, H. L.		Maturitas	1984	https://doi.org/10.1016/0378-5122(84)90060-4	Inappropriate setting
Does 2-hydroxyflutamide Inhibit Apoptosis in Porcine Granulosa Cells? - An <i>In Vitro</i> Study	Duda, M;Durlej, M;Knet, M;Knapczyk-Stwora, K;Tabarowski, Z;Slomczynska, M		JOURNAL OF REPRODUCTION AND DEVELOPMENT	2012	https://doi.org/10.1262/jrd.2011-034	Study design issue
Drug Resistance and Cardiovascular Safety of Second-Generation Anti-Androgens in Patients with Advanced Prostate Cancer	Raberi, VS;Shariati, A;Abbasnezhad, M;Aslanabadi, N;Abbasnezhad, A;Bahmani, A		GALEN MEDICAL JOURNAL	2022	https://doi.org/10.31661/gmj.v11i.2727	Population not of interest
Drugs affecting men's health and sexuality	Rane-Szostak, D.		Drug Therapy in Nursing	2012	https://www.scopus.com/inward/record.uri?eid=2-s2.0-84971333832&partnerID=40&md5=639e34bbd3cacdf90f20cc6a29f6cf5f	Population not of interest
Dynamics of Recovery of Physiological Parameters After a Small-Sided Game in Women Soccer Players	Mascarin, Rafaela B.;De Andrade, Vitor L.;Barbieri, Ricardo A.;Loures, João P.;Kalva-Filho, Carlos A.;Papoti, Marcelo		Frontiers in Physiology	2018	https://doi.org/10.3389/fphys.2018.00887	Population not of interest
Dynamics of testosterone levels in patients with newly detected glucose abnormalities and acute myocardial infarction	Wang, A.;Arver, S.;Flanagan, J.;Gyberg, V.;Näsman, P.;Ritsinger, V.;Mellbin, L.G.		Diabetes and Vascular Disease Research	2018	https://doi.org/10.1177/1479164118802543	Inappropriate setting
Effect of combined endurance and resistance training on exercise capacity and serum anabolic steroid concentration in patients with chronic heart failure	Agapitou, V.;Tzanis, G.;Dimopoulos, S.;Karatzanos, E.;Karga, H.;Nanas, S.		Hellenic journal of cardiology: HJC = Hellenike kardiologike epitheorese	2018	https://doi.org/10.1016/j.hjc.2017.09.007	Not available
Effect of dapagliflozin on proteomics and metabolomics of serum from patients with type 2 diabetes	Liu, J;Chang, XA;Ding, XY;He, XQ;Wang, JX;Wang, G		DIABETOLOGY & METABOLIC SYNDROME	2023	https://doi.org/10.1186/s13098-023-01229-0	Population not of interest
Effect of dietary fiber on fecal androgens levels: An experimental analysis in brown brocket deer (<i>Mazama</i> <i>gouazoubira</i>)	de Souza, LJ;Tanaka, Y;Di Santo, LG;Duarte, JMB		GENERAL AND COMPARATIVE ENDOCRINOLOGY	2022	https://doi.org/10.1016/j.ygcen.2022.114029	Study design issue
Effect of digoxin on the somatotroph responsiveness to growth hormone-releasing hormone (GHRH) alone or combined with arginine in normal young volunteers	Broglio, F;Benso, A;Gottero, C;Di Vito, L;Granata, R;Arvat, E;Bobbio, M;Trevi, G;Ghigo, E		CLINICAL ENDOCRINOLOGY	2001	https://doi.org/10.1046/j.1365-2265.2001.01405.x	Study design issue
Effect of Exercise Training and Testosterone Replacement on Skeletal Muscle Wasting in Patients With Heart Failure With Testosterone Deficiency	Dos Santos, Marcelo R.;Sayegh, Ana L. C.;Bacurau, Aline V. N.;Arap, Marco A.;Brum, Patrícia C.;Pereira, Rosa M. R.;Takayama, Liliam;Barretto, Antônio C. P.;Negrão, Carlos E.;Alves, Maria Janieire de Nazaré Nunes		Mayo Clinic Proceedings	2016	https://doi.org/10.1016/j.mayocp.2016.02.014	Population not of interest
Effect of high-fat and vitamin D deficient diet on rat sperm quality and fertility	Merino, O;Sánchez, R;Gregorio, MB;Sampaio, F;Risopatrón, J		THERIOGENOLOGY	2019	https://doi.org/10.1016/j.theriogenology.2018.09.030	Population not of interest
Effect of long-acting testosterone treatment on functional exercise capacity, skeletal muscle performance, insulin resistance, and baroreflex sensitivity in elderly patients with chronic heart failure a double-blind, placebo-controlled, randomized study	Caminiti, Giuseppe;Volterrani, Maurizio;Iellamo, Ferdinando;Marazzi, Giuseppe;Massaro, Rosalba;Miceli, Marco;Mammi, Caterina;Piepoli, Massimo;Fini, Massimo;Rosano, Giuseppe M. C.		Journal of the American College of Cardiology	2009	https://doi.org/10.1016/j.jacc.2009.04.078	Study design issue
EFFECT OF METEOROLOGICAL FACTORS AND SEASONS ON LUTEINIZING-HORMONE, TESTOSTERONE AND SEMEN OF ZEBU-TAURUS BULLS	GOSWAMI, SC;MEHTA, SN;GEORGIE, GC;DIXIT, VP;LOHAN, IS;KAKER, ML		INDIAN JOURNAL OF ANIMAL SCIENCES	1991		Inappropriate setting
Effect of regular physical activity on non-lipid (novel) cardiovascular risk factors	Naghii, M.R.;Aref, M.A.;Almadadi, M.;Hedayati, M.		International Journal of Occupational Medicine and Environmental Health	2011	https://doi.org/10.2478/s13382-011-0044-9	Inappropriate setting
EFFECT OF SEX HORMONE BINDING GLOBULIN AND TESTOSTERONE LEVELS ON HEART FAILURE AND CMR-DERIVED LEFT VENTRICULAR PARAMETERS - A MENDELIAN RANDOMIZATION STUDY	Chen, JY;Ardissino, M;Reddy, RK;Mason, A;Burgess, S;Ng, FS		JOURNAL OF THE AMERICAN COLLEGE OF CARDIOLOGY	2023		Not available
Effect of short‑term testosterone replacement therapy on heart rate variability in men with hypoandrogen‑metabolic syndrome	Poliwczak, Adam R.;Tylińska, Maja;Broncel, Marlena		Polskie Archiwum Medycyny Wewnetrznej	2013	https://doi.org/10.20452/pamw.1887	Inappropriate setting
Effect of Testosterone Level on Mortality in Patients With Left Ventricular Assist Device	Simsek, Evrim;Kilic, Salih;Kemal, Hatice Soner;Nalbantgil, Sanem;Ozturk, Pelin;Yildirim, Ilgin;Yagdi, Tahir;Engin, Cagatay;Ozbaran, Mustafa		Transplantation Proceedings	2019	https://doi.org/10.1016/j.transproceed.2019.07.028	Wrong measures or outcomes
Effect of testosterone on ex vivo vascular reactivity in man	Malkin, Christopher J.;Jones, Richard D.;Jones, T. Hugh;Channer, Kevin S.		Clinical Science (London, England: 1979)	2006	https://doi.org/10.1042/CS20050354	Population not of interest
Effect of testosterone on post-myocardial infarction remodeling and function	Nahrendorf, M;Frantz, S;Hu, K;von zur Mühlen, C;Tomaszewski, M;Scheuermann, H;Kaiser, R;Jazbutyte, V;Beer, S;Bauer, W;Neubauer, S;Ertl, G;Allolio, B;Callies, F		CARDIOVASCULAR RESEARCH	2003	https://doi.org/10.1016/S0008-6363(02)00701-0	Population not of interest
Effect of testosterone on the proliferation and collagen synthesis of cardiac fibroblasts induced by angiotensin II in neonatal rat	Yang, XC;Wang, Y;Yan, SX;Sun, LN;Yang, GJ;Li, Y;Yu, CN		BIOENGINEERED	2017	https://doi.org/10.1080/21655979.2016.1227141	Population not of interest
EFFECT OF TESTOSTERONE SUPPLEMENTATION ON EXERCISE CAPACITY IN HEART FAILURE PATIENTS: A SYSTEMATIC REVIEW AND META-ANALYSIS	Toma, M;McAlister, FA;Coglianese, EE;Vidi, V;Vasaiwala, S;Bakal, JA;Armstrong, PW;Ezekowitz, JA		JOURNAL OF THE AMERICAN COLLEGE OF CARDIOLOGY	2011	https://doi.org/10.1016/S0735-1097(11)60329-X	Not available
Effect of testosterone therapy on QT dispersion in men with heart failure	Malkin, Chris J.;Morris, Paul D.;Pugh, Peter J.;English, Kate M.;Channer, Kevin S.		The American Journal of Cardiology	2003	https://doi.org/10.1016/j.amjcard.2003.07.044	Population not of interest
Effect of testosterone treatment on cardiac biomarkers in a randomized controlled trial of men with type 2 diabetes	Gianatti, EJ;Hoermann, R;Lam, Q;Dupuis, P;Zajac, JD;Grossmann, M		CLINICAL ENDOCRINOLOGY	2016	https://doi.org/10.1111/cen.12842	Inappropriate setting
Effect of Transcranial Pulsed Current Stimulation on Fatigue Delay after Medium-Intensity Training	Wu, Qingchang;Fang, Guoliang;Zhao, Jiexiu;Liu, Jian		International Journal of Environmental Research and Public Health	2022	https://doi.org/10.3390/ijerph19127042	Inappropriate setting
Effect of Venlafaxine, Pramipexole, and Valsartan on Spermatogenesis in Male Rats	Saleem, U;Zubair, S;Riaz, A;Anwar, F;Ahmad, B		ACS OMEGA	2020	https://doi.org/10.1021/acsomega.0c02587	Population not of interest
Effects of adjunct testosterone on cardiac morphology and function in advanced cancers: an ancillary analysis of a randomized controlled trial	Scott, Jessica M.;Dillon, E. Lichar;Kinsky, Michael;Chamberlain, Albert;McCammon, Susan;Jupiter, Daniel;Willis, Maurice;Hatch, Sandra;Richardson, Gwyn;Danesi, Christopher;Randolph, Kathleen;Durham, William;Wright, Traver;Urban, Randall;Sheffield-Moore, Melinda		BMC cancer	2019	https://doi.org/10.1186/s12885-019-6006-5	Population not of interest
Effects of captivity and testosterone on the volumes of four brain regions in the dark-eyed junco (<i>Junco hyemalis</i>)	Smulders, TV;Casto, JM;Nolan, V;Ketterson, ED;DeVoogd, TJ		JOURNAL OF NEUROBIOLOGY	2000	https://doi.org/10.1002/(SICI)1097-4695(20000605)43:3<244::AID-NEU3>3.0.CO;2-#	Population not of interest
Effects of chronic inhibition of Testosterone metabolism on cardiac remodeling after ischemia/reperfusion-induced myocardial damage in gonadectomized rats	Maldonado, O;Ramos, A;Guapillo, M;Rivera, J;Palma, I;Rubio-Gayosso, I;Ramirez-Sanchez, I;Najera, N;Ceballos, G;Mendez-Bolaina, E		BIOLOGY OPEN	2019	https://doi.org/10.1242/bio.041905	Population not of interest
Effects of colforsin daropate hydrochloride(Adehl® Inj.), anti-acute heart failure agent, on adenylate cyclase-related hormone actions	Tamaki, S.;Hosoda, S.;Ishikawa, Y.;Fujihara, R.;Hasunuma, T.;Nakamura, M.;Iwasawa, K.;Yamashita, H.;Matsuda, H.;Kurosu, T.;Uebaba, K.;Komiyama, K.		Japanese Journal of Clinical Pharmacology and Therapeutics	2004	https://doi.org/10.3999/jscpt.35.5_235	Population not of interest
Effects of dihydrotestosterone and hydroxyflutamide on androgen receptors in cultured human breast cancer cells (EVSA-T)	Marugo, M.;Bernasconi, D.;Miglietta, L.;Fazzuoli, L.;Ravera, F.;Cassulo, S.;Giordano, G.		The Journal of Steroid Biochemistry and Molecular Biology	1992	https://doi.org/10.1016/0960-0760(92)90268-n	Population not of interest
Effects of drugs and change of cytokines in elderly patients with chronic heart failure and androgen deficiency	Wang, G.;Zhang, J.;Zhao, X.;Cao, R.;Lv, J.;Chen, S.		Chinese Journal of Emergency Medicine	2006	https://www.scopus.com/inward/record.uri?eid=2-s2.0-33745673550&partnerID=40&md5=5a81f388b48f698f2bf4311be7b1f6b2	Population not of interest
Effects of high-fat diet on the patterns of prostatic cancer induced in rats by N-nitrosobis(2-oxopropyl)amine and testosterone	Pour, P. M.;Groot, K.;Kazakoff, K.;Anderson, K.;Schally, A. V.		Cancer Research	1991		Population not of interest
Effects of high-intensity interval training on fatigue and quality of life in testicular cancer survivors	Adams, SC;DeLorey, DS;Davenport, MH;Fairey, AS;North, S;Courneya, KS		BRITISH JOURNAL OF CANCER	2018	https://doi.org/10.1038/s41416-018-0044-7	Population not of interest
Effects of HRV-Guided vs. Predetermined Block Training on Performance, HRV and Serum Hormones	Nuuttila, Olli-Pekka;Nikander, Aku;Polomoshnov, Dmitry;Laukkanen, Jari Antero;Häkkinen, Keijo		International Journal of Sports Medicine	2017	https://doi.org/10.1055/s-0043-115122	Inappropriate setting
Effects of hydroxyflutamide on female reproductive function	Chandrasekhar, Y.		Advances in Contraceptive Delivery Systems	1991	https://www.scopus.com/inward/record.uri?eid=2-s2.0-0026040332&partnerID=40&md5=281e22818c10d453e92d6e4c7ee2f5ad	Population not of interest
Effects of oestrogens on cardiovascular risk factors in patients with carcinoma of the prostate	Varenhorst, E.;Carlstrom, K.;Karlberg, B.E.		Urologe - Ausgabe A	1982	https://www.scopus.com/inward/record.uri?eid=2-s2.0-0020075595&partnerID=40&md5=1b19fa5fba98a3c2da6d1c73d3869774	Population not of interest
Effects of Recombinant Irisin on Body Mass Index, Serum Insulin, Luteinizing Hormone and Testosterone Levels in Obese Female BALB/c Mice	Majeed, Sadaf;Shafi, Riffat;Moin, Hira;Ashraf, Ifra;Irshad, Khurram;Liaquat, Afrose		Journal of the College of Physicians and Surgeons--Pakistan: JCPSP	2019	https://doi.org/10.29271/jcpsp.2019.08.736	Population not of interest
Effects of Sex Hormones on Cardiovascular and Hematologic Responses to Chronic Hypoxia in Rats (40268)	Moore, L.G.;McMurtry, I.F.;Reeves, J.T.		Proceedings of the Society for Experimental Biology and Medicine	1978	https://doi.org/10.3181/00379727-158-40268	Population not of interest
Effects of short-term testosterone administration on variables of the metabolic syndrome., in particular aldosterone	Goncharov, N.P.;Katsya, G.;Gaivoronskaya, L.;Zoloedov, V.;Uskov, V.;Gooren, L.		Hormone Molecular Biology and Clinical Investigation	2012	https://doi.org/10.1515/hmbci-2012-0023	Population not of interest
Effects of testosterone and 2-hydroxyflutamide on progesterone receptor expression in porcine ovarian follicles <i>in vitro</i>	Duda, M;Durlej-Grzesiak, M;Tabarowski, Z;Slomczynska, M		REPRODUCTIVE BIOLOGY	2012	https://doi.org/10.1016/j.repbio.2012.10.006	Population not of interest
Effects of testosterone and prolactin on steroidogenesis in post-ovulatory cumuli oophori and on <i>in vitro</i> oocyte fertilisation in the rat	Starowicz, A;Galas, J;Duda, M;Tabarowski, Z;Szoltys, M		REPRODUCTION FERTILITY AND DEVELOPMENT	2017	https://doi.org/10.1071/RD15050	Population not of interest
Effects of testosterone on cytokines and left ventricular remodeling following heart failure	Zhang, Yan-Zhou;Xing, Xiao-Wen;He, Ben;Wang, Le-Xin		Cellular Physiology and Biochemistry: International Journal of Experimental Cellular Physiology, Biochemistry, and Pharmacology	2007	https://doi.org/10.1159/000110444	Population not of interest
Effects of testosterone on the Q-T interval in older men and older women with chronic heart failure	Schwartz, J. B.;Volterrani, M.;Caminiti, G.;Marazzi, G.;Fini, M.;Rosano, G. M. C.;Iellamo, F.		International Journal of Andrology	2011	https://doi.org/10.1111/j.1365-2605.2011.01163.x	Wrong measures or outcomes
Effects of testosterone supplementation on clinical and rehabilitative outcomes in older men undergoing <i>on</i>-<i>pump</i> CABG	Maggio, M;Nicolini, F;Cattabiani, C;Beghi, C;Gherli, T;Schwartz, RS;Valenti, G;Ceda, GP		CONTEMPORARY CLINICAL TRIALS	2012	https://doi.org/10.1016/j.cct.2012.02.019	Inappropriate setting
Effects of Testosterone Undecanoate on Cardiovascular Risk Factors and Atherosclerosis in Middle-Aged Men with Late-Onset Hypogonadism and Metabolic Syndrome: Results from a 24-month, Randomized, Double-Blind, Placebo-Controlled Study	Aversa, A;Bruzziches, R;Francomano, D;Rosano, G;Isidori, AM;Lenzi, A;Spera, G		JOURNAL OF SEXUAL MEDICINE	2010	https://doi.org/10.1111/j.1743-6109.2010.01931.x	Inappropriate setting
Effects of testosterone undecanoate replacement and withdrawal on cardio-metabolic, hormonal and body composition outcomes in severely obese hypogonadal men: a pilot study	Francomano, D;Bruzziches, R;Barbaro, G;Lenzi, A;Aversa, A		JOURNAL OF ENDOCRINOLOGICAL INVESTIGATION	2014	https://doi.org/10.1007/s40618-014-0066-9	Inappropriate setting
Effects of vitamin D supplementation on androgens in men with low testosterone levels: a randomized controlled trial	Lerchbaum, E;Trummer, C;Theiler-Schwetz, V;Kollmann, M;Wölfler, M;Heijboer, AC;Pilz, S;Obermayer-Pietsch, B		EUROPEAN JOURNAL OF NUTRITION	2019	https://doi.org/10.1007/s00394-018-1858-z	Inappropriate setting
Elevated expression of FGF-2 does not cause prostate cancer progression in LNCaP cells	Russell, P. J.;Bennett, S.;Joshua, A.;Yu, Y.;Downing, S. R.;Hill, M. A.;Kingsley, E. A.;Mason, R. S.;Berry, J.		The Prostate	1999	https://doi.org/10.1002/(sici)1097-0045(19990615)40:1<1::aid-pros1>3.0.co;2-k	Population not of interest
Elevated levels of leptin and insulin but not of TNF alpha are associated with hypertension in type 2 diabetic males	Zietz, B.;Schäffler, A.;Büttner, R.;Schölmerich, J.;Palitzsch, K. D.		Experimental and Clinical Endocrinology & Diabetes: Official Journal, German Society of Endocrinology [and] German Diabetes Association	2000	https://doi.org/10.1055/s-2000-7998	Population not of interest
Elevated Sera sST2 Is Associated With Heart Failure in Men ≤50 Years Old With Myocarditis	Coronado, Michael J.;Bruno, Katelyn A.;Blauwet, Lori A.;Tschöpe, Carsten;Cunningham, Madeleine W.;Pankuweit, Sabine;van Linthout, Sophie;Jeon, Eun-Seok;McNamara, Dennis M.;Krejčí, Jan;Bienertová-Vašků, Julie;Douglass, Erika J.;Abston, Eric D.;Bucek, Adriana;Frisancho, J. Augusto;Greenaway, Merci S.;Hill, Anneliese R.;Schultheiss, Heinz-Peter;Cooper, Leslie T.;Fairweather, DeLisa		Journal of the American Heart Association	2019	https://doi.org/10.1161/JAHA.118.008968	Population not of interest
EMAS position statement: Testosterone replacement therapy in older men	Kanakis, G.A.;Pofi, R.;Goulis, D.G.;Isidori, A.M.;Armeni, E.;Erel, C.T.;Fistonić, I.;Hillard, T.;Hirschberg, A.-L.;Meczekalski, B.;Mendoza, N.;Mueck, A.O.;Simoncini, T.;Stute, P.;van Dijken, D.;Rees, M.;Lambrinoudaki, I.		Maturitas	2023	https://doi.org/10.1016/j.maturitas.2023.107854	Review or theory article
Endocrine and Clinical Correlates of Myostatin Serum Concentration in Men-the STRAMBO Study	Szulc, P;Schoppet, M;Goettsch, C;Rauner, M;Dschietzig, T;Chapurlat, R;Hofbauer, LC		JOURNAL OF CLINICAL ENDOCRINOLOGY & METABOLISM	2012	https://doi.org/10.1210/jc.2012-1273	Inappropriate setting
Endocrine challenges in patients with continuous‐flow left ventricular assist devices	Martucci, G.;Pappalardo, F.;Subramanian, H.;Ingoglia, G.;Conoscenti, E.;Arcadipane, A.		Nutrients	2021	https://doi.org/10.3390/nu13030861	Population not of interest
Endocrine disorders after heart transplantation: national cohort study	Rakusa, M;Vrtovec, B;Poglajen, G;Janez, A;Jensterle, M		BMC ENDOCRINE DISORDERS	2020	https://doi.org/10.1186/s12902-020-0533-6	Population not of interest
Endocrine function is not impaired in patients with a continuous MicroMed-DeBakey axial flow pump	Wieselthaler, Georg M.;Riedl, Michaela;Schima, Heinrich;Wagner, Oswald;Waldhäusl, Werner;Wolner, Ernst;Luger, Anton;Clodi, Martin		The Journal of Thoracic and Cardiovascular Surgery	2007	https://doi.org/10.1016/j.jtcvs.2003.03.006	Population not of interest
Endocrine hormone imbalance in heart failure with reduced ejection fraction: A cross-sectional study	Nägele, Matthias P.;Barthelmes, Jens;Kreysing, Leonie;Haider, Thomas;Nebunu, Delia;Ruschitzka, Frank;Sudano, Isabella;Flammer, Andreas J.		Health Science Reports	2022	https://doi.org/10.1002/hsr2.880	Inappropriate setting
Endocrine hypertension: Underlying mechanisms and therapy	Koch, C.A.;Chrousos, G.P.		Endocrine Hypertension: Underlying Mechanisms and Therapy	2013	https://doi.org/10.1007/978-1-60761-548-4	Population not of interest
Endocrine system dysfunction and chronic heart failure: a clinical perspective	Lisco, G;Giagulli, VA;Iovino, M;Zupo, R;Guastamacchia, E;De Pergola, G;Iacoviello, M;Triggiani, V		ENDOCRINE	2022	https://doi.org/10.1007/s12020-021-02912-w	Review or theory article
Endogenous Sex Hormone Levels and Myocardial Fibrosis in Men and Postmenopausal Women	Chehab, O.;Shabani, M.;Varadarajan, V.;Wu, C.O.;Watson, K.E.;Yeboah, J.;Post, W.S.;Ambale-Venkatesh, B.;Bluemke, D.A.;Michos, E.;Lima, J.A.C.		JACC: Advances	2023	https://doi.org/10.1016/j.jacadv.2023.100320	Wrong measures or outcomes
Endogenous sex hormones and cardiovascular disease incidence in men	Ärnlöv, J.;Pencina, M.J.;Amin, S.;Nam, B.-H.;Benjamin, E.J.;Murabito, J.M.;Wang, T.J.;Knapp, P.E.;D'Agostino Sr., R.B.;Bhasin, S.;Vasan, R.S.		Annals of Internal Medicine	2006	https://doi.org/10.7326/0003-4819-145-3-200608010-00005	Wrong measures or outcomes
Endogenous Sex Hormones and Incident Cardiovascular Disease in Post-Menopausal Women	Zhao, Di;Guallar, Eliseo;Ouyang, Pamela;Subramanya, Vinita;Vaidya, Dhananjay;Ndumele, Chiadi E.;Lima, Joao A.;Allison, Matthew A.;Shah, Sanjiv J.;Bertoni, Alain G.;Budoff, Matthew J.;Post, Wendy S.;Michos, Erin D.		Journal of the American College of Cardiology	2018	https://doi.org/10.1016/j.jacc.2018.01.083	Utilizou apenas mulheres e incluiu outros outcomes, podemos manter??
Endogenous testosterone and its relationship to preclinical and clinical measures of cardiovascular disease in the atherosclerosis risk in communities study	Srinath, Reshmi;Hill Golden, Sherita;Carson, Kathryn A.;Dobs, Adrian		The Journal of Clinical Endocrinology and Metabolism	2015	https://doi.org/10.1210/jc.2014-3934	Wrong measures or outcomes
Enhanced Expression of Plasminogen Activator Inhibitor May Prevent Cardiac Rupture in Female and Castrated Mice After Myocardial Infarction	Chua, S;Wang, HL;Lin, YC;Wu, CH;Tsai, TH;Chang, LT;Kao, YH;Yen, CH;Yip, HK;Sun, CK		GENDER MEDICINE	2011	https://doi.org/10.1016/j.genm.2011.05.006	Population not of interest
Enobosarm (GTx-024, S-22): a potential treatment for cachexia	Srinath, R;Dobs, A		FUTURE ONCOLOGY	2014	https://doi.org/10.2217/FON.13.273	Inappropriate setting
Environmental stress during adolescence promotes depression-like behavior and endocrine abnormalities in rats	Ding, Kaimo;Wang, Fei;Wang, Ke;Feng, Xuezhu;Yang, Min;Han, Bai;Li, Guohai;Li, Suxia		Behavioural Brain Research	2024	https://doi.org/10.1016/j.bbr.2023.114710	Population not of interest
Epidermal growth factor induces bladder cancer cell proliferation through activation of the androgen receptor	Izumi, Koji;Zheng, Yichun;Li, Yi;Zaengle, Jacqueline;Miyamoto, Hiroshi		International Journal of Oncology	2012	https://doi.org/10.3892/ijo.2012.1593	Population not of interest
Eplerenone reverses spironolactone-induced painful gynaecomastia in cirrhotics	Dimitriadis, G;Papadopoulos, V;Mimidis, K		HEPATOLOGY INTERNATIONAL	2011	https://doi.org/10.1007/s12072-010-9235-x	Population not of interest
Erectile dysfunction as a predictor of advanced vascular age	Djordjevic, D;Vukovic, I;Petronic, DM;Radovanovic, G;Seferovic, J;Micic, S;Tepavcevic, DK		ANDROLOGY	2015	https://doi.org/10.1111/andr.12105	Inappropriate setting
Erectile dysfunction in heart failure: correlation with severity, exercise performance, comorbidities, and heart failure treatment	Apostolo, Anna;Vignati, Carlo;Brusoni, Denise;Cattadori, Gaia;Contini, Mauro;Veglia, Fabrizio;Magrì, Damiano;Palermo, Pietro;Tedesco, Calogero;Doria, Elisabetta;Fiorentini, Cesare;Montorsi, Piero;Agostoni, Piergiuseppe		The Journal of Sexual Medicine	2009	https://doi.org/10.1111/j.1743-6109.2009.01416.x	Inappropriate setting
Erectile dysfunction: Need for an interdisciplinary approach?	Braun, M;Sommer, F;Lehmacher, W;Raible, A;Bondarenko, B;Engelmann, U		DEUTSCHE MEDIZINISCHE WOCHENSCHRIFT	2004		Inappropriate setting
Estrogen induces cardioprotection in male C57BL/6J mice after acute myocardial infarction via decreased activity of matrix metalloproteinase-9 and increased Akt-Bcl-2 anti-apoptotic signaling	Cao, JM;Zhu, TQ;Lu, L;Geng, L;Wang, LJ;Zhang, Q;Yang, K;Wang, HB;Shen, WF		INTERNATIONAL JOURNAL OF MOLECULAR MEDICINE	2011	https://doi.org/10.3892/ijmm.2011.681	Population not of interest
Evaluation of long-term pituitary functions in patients with severe ventricular arrhythmia: a pilot study	Simsek, Y;Kaya, MG;Tanriverdi, F;Çalapkorur, B;Diri, H;Karaca, Z;Unluhizarci, K;Kelestimur, F		JOURNAL OF ENDOCRINOLOGICAL INVESTIGATION	2014	https://doi.org/10.1007/s40618-014-0142-1	Inappropriate setting
Evaluation of the Interaction of Sex Hormones and Cardiovascular Function and Health	Willemars, MMA;Nabben, M;Verdonschot, JAJ;Hoes, MF		CURRENT HEART FAILURE REPORTS	2022	https://doi.org/10.1007/s11897-022-00555-0	Review or theory article
Examination of anti-oxidant properties and molecular docking parameters of some compounds in human body	Tüzün, B.		Turkish Computational and Theoretical Chemistry	2020	https://doi.org/10.33435/tcandtc.781008	Inappropriate setting
Exercise and testosterone supplementation in male chronic heart failure patients with low testosterone status	Saxton, John M.;Stout, Martin		American Heart Journal	2013	https://doi.org/10.1016/j.ahj.2013.07.016	Not available
Exercise Training Associated With Testosterone Replacement Decreases Muscle Sympathetic Nerve Activity in Heart Failure Patients With Hypogonadism	dos Santos, MR;Sayegh, ALC;Arap, MA;Barretto, ACP;Middlekauff, H;Negrço, CE;Alves, MJD		CIRCULATION	2013		Not available
Expression of sex steroid receptors and aromatase in adipose tissue in different body regions in men with coronary artery disease with and without ischemic systolic heart failure	Kalicinska, E;Wojtas, K;Majda, J;Zacharski, M;Skiba, J;Sliwowski, J;Banasiak, W;Ponikowski, P;Jankowska, EA		AGING MALE	2020	https://doi.org/10.1080/13685538.2018.1494144	Population not of interest
[Fetal growth retardation and postnatal high fat diet on the development of insulin resistance and fertility: experiment with rats]	Xu, Wen;Zhu, Ming-Wei;Lin, Jin-Fang		Zhonghua Yi Xue Za Zhi	2007		Population not of interest
Fetal programming by high-fat diet promoted the decreased of the prostate in adult Wistar albino rats	Campos-Silva, Pamella;Fernandes, Angelo;Costa, Waldemar;Sampaio, Francisco Jose;Gregorio, Bianca		Mechanisms of Development	2020	https://doi.org/10.1016/j.mod.2020.103649	Population not of interest
Flavonoid inhibition of overexpressed human 3β-hydroxysteroid dehydrogenase type II	Ohno, S;Matsumoto, N;Watanabe, M;Nakajin, S		JOURNAL OF STEROID BIOCHEMISTRY AND MOLECULAR BIOLOGY	2004	https://doi.org/10.1016/j.jsbmb.2003.11.007	Inappropriate setting
Four cardiac hormones increase circulating concentrations of luteinizing hormone and testosterone	Vesely, DL;San Miguel, GI;Hassan, I;Gower, WR;Schocken, DD		ENDOCRINE	2002	https://doi.org/10.1385/ENDO:17:2:145	Inappropriate setting
Frailty	Morley, JE;Haren, MT;Rolland, Y;Kim, MJ		MEDICAL CLINICS OF NORTH AMERICA	2006	https://doi.org/10.1016/j.mcna.2006.05.019	Inappropriate setting
Frailty, Sarcopenia, and Hormones	Morley, JE;Malmstrom, TK		ENDOCRINOLOGY AND METABOLISM CLINICS OF NORTH AMERICA	2013	https://doi.org/10.1016/j.ecl.2013.02.006	Review or theory article
Gender Comparison of Heart Rate Variability Response to Exercise in Male and Female Medical Students	Kattimani, YR		INTERNATIONAL JOURNAL OF SCIENTIFIC STUDY	2015	https://doi.org/10.17354/ijss/2015/154	Population not of interest
Gender differences in cardiac ACE expression are normalized in androgen-deprived male mice	Freshour, JR;Chase, SE;Vikstrom, KL		AMERICAN JOURNAL OF PHYSIOLOGY-HEART AND CIRCULATORY PHYSIOLOGY	2002	https://doi.org/10.1152/ajpheart.01054.2001	Population not of interest
Gender differences in electrical remodeling and susceptibility to ventricular arrhythmias in rabbits with left ventricular hypertrophy	Biagetti, MO;Quinteiro, RA		HEART RHYTHM	2006	https://doi.org/10.1016/j.hrthm.2006.03.010	Inappropriate setting
Gender differences of renal CYP-derived eicosanoid synthesis in rats fed a high-fat diet	Zhou, Yiqiang;Lin, Songbai;Chang, Hsin-Hsin;Du, Juan;Dong, Zheng;Dorrance, Anne M.;Brands, Michael W.;Wang, Mong-Heng		American Journal of Hypertension	2005	https://doi.org/10.1016/j.amjhyper.2004.10.033	Population not of interest
Gendered Innovations in the Study of Cardiovascular Diseases	Shlyakhto, E		SEX-SPECIFIC ANALYSIS OF CARDIOVASCULAR FUNCTION	2018	https://doi.org/10.1007/978-3-319-77932-4_40	Review or theory article
Gender-specific plasma proteomic biomarkers in patients with Anderson-Fabry disease	Hollander, Z.;Dai, D.L.Y.;Putko, B.N.;Yogasundaram, H.;Wilson-Mcmanus, J.E.;Thompson, R.B.;Khan, A.;West, M.L.;McManus, B.M.;Oudit, G.Y.		European Journal of Heart Failure	2015	https://doi.org/10.1002/ejhf.230	Population not of interest
Genetically predicted androgenic profiles and adverse cardiac markers: a sex-specific Mendelian randomization study	Chen, Jun Yu;Ardissino, Maddalena;Reddy, Rohin K.;Mason, Amy Marie;Raisi-Estabragh, Zahra;Di Angelantonio, Emanuele;Burgess, Stephen;Ng, Fu Siong		ESC heart failure	2023	https://doi.org/10.1002/ehf2.14527	Inappropriate setting
Glioblastoma microenvironment contains multiple hormonal and non-hormonal growth-stimulating factors	Dahlberg, Daniel;Rummel, Jutta;Distante, Sonia;De Souza, Gustavo Antonio;Stensland, Maria Ekman;Mariussen, Espen;Rootwelt, Helge;Voie, Øyvind;Hassel, Bjørnar		Fluids and barriers of the CNS	2022	https://doi.org/10.1186/s12987-022-00333-z	Population not of interest
Glucose-6-Phosphate Dehydrogenase and NADPH Redox Regulates Cardiac Myocyte L-Type Calcium Channel Activity and Myocardial Contractile Function	Rawat, DK;Hecker, P;Watanabe, M;Chettimada, S;Levy, RJ;Okada, T;Edwards, JG;Gupte, SA		PLOS ONE	2012	https://doi.org/10.1371/journal.pone.0045365	Inappropriate setting
Gonadal function and parenthood 20 years after treatment for childhood lymphoma: a cross-sectional study	Hamre, Hanne;Kiserud, Cecilie E.;Ruud, Ellen;Thorsby, Per M.;Fosså, Sophie D.		Pediatric Blood & Cancer	2012	https://doi.org/10.1002/pbc.23363	Population not of interest
Gonadal function during prolongation of life produced by constant light in hamsters with heart failure	Tapp, W. N.;Natelson, B. H.;Khazam, C.;Ottenweller, J. E.		Physiology & Behavior	1987	https://doi.org/10.1016/0031-9384(87)90214-9	Population not of interest
Gonadectomy and androgen replacement alter cardiac performance in conscious adult male rats	Golden, KL;Collins, HL;Loka, AM;DiCarlo, SE		CLINICAL AND EXPERIMENTAL HYPERTENSION	2005	https://doi.org/10.1080/10641960500298566	Population not of interest
Growth and pubertal development following pediatric heart transplantation: a 15-year experience at Ste-Justine Hospital	de Broux, E.;Huot, C. H.;Chartrand, S.;Vobecky, S.;Chartrand, C.		The Journal of Heart and Lung Transplantation: The Official Publication of the International Society for Heart Transplantation	2000	https://doi.org/10.1016/s1053-2498(00)00172-8	Population not of interest
Growth differentiation factor-15 is associated with cardiovascular outcomes in patients with coronary artery disease	Li, M;Duan, L;Cai, YL;Li, HY;Hao, BC;Chen, JQ;Liu, HB		CARDIOVASCULAR DIABETOLOGY	2020	https://doi.org/10.1186/s12933-020-01092-7	Population not of interest
Growth parameters and endocrine function in relation to echocardiographic parameters in children and adolescents with compensated rheumatic heart disease	Soliman, A.T.;El Nawawy, A.;El Azzoni, O.;El Ashmawy, H.;Marzook, S.;Amer, E.-S.		Journal of Tropical Pediatrics	1997	https://doi.org/10.1093/tropej/43.1.4	Population not of interest
Growth-promoting systems for heifer calves and yearlings finished in the feedlot	Mader, T. L.;Lechtenberg, K. F.		Journal of Animal Science	2000	https://doi.org/10.2527/2000.78102485x	Population not of interest
Hair follicle stem cell differentiation is inhibited through cross-talk between Wnt/β-catenin and androgen signalling in dermal papilla cells from patients with androgenetic alopecia	Leirós, G. J.;Attorresi, A. I.;Balañá, M. E.		The British Journal of Dermatology	2012	https://doi.org/10.1111/j.1365-2133.2012.10856.x	Population not of interest
Health service engagement, side effects and concerns among men with anabolic-androgenic steroid use: a cross-sectional Norwegian study	Henriksen, Hans Christian Bordado;Havnes, Ingrid Amalia;Jørstad, Marie Lindvik;Bjørnebekk, Astrid		Substance Abuse Treatment, Prevention, and Policy	2023	https://doi.org/10.1186/s13011-023-00528-z	Inappropriate setting
Heart and muscle, cut from the same striated cloth	Von Haehling, S.		Heart and Metabolism	2014	https://www.scopus.com/inward/record.uri?eid=2-s2.0-84908495494&partnerID=40&md5=edc29b0229f03fd07ea09a9954be5121	Review or theory article
Heart failure and atrial tachyarrhythmia on abiraterone: A pharmacovigilance study	Bretagne, M;Lebrun-Vignes, B;Pariente, A;Shaffer, CM;Malouf, GG;Dureau, P;Potey, C;Funck-Brentano, C;Roden, DM;Moslehi, JJ;Salem, JE		ARCHIVES OF CARDIOVASCULAR DISEASES	2020	https://doi.org/10.1016/j.acvd.2019.09.006	Inappropriate setting
Heart Failure as a Multiple Hormonal Deficiency Syndrome	Saccà, L		CIRCULATION-HEART FAILURE	2009	https://doi.org/10.1161/CIRCHEARTFAILURE.108.821892	Not available
Heart failure therapy: testosterone replacement and its implications	Rauchhaus, Mathias;Doehner, Wolfram;Anker, Stefan D.		European Heart Journal	2006	https://doi.org/10.1093/eurheartj/ehi653	Not available
Heart rate variability in pubertal girls with type 1 diabetes: its relationship with glycaemic control, insulin resistance and hyperandrogenism	Cho, Yoon Hi;Craig, Maria E.;Srinivasan, Shubha;Benitez-Aguirre, Paul;Mitchell, Paul;Jopling, Tracey;Donaghue, Kim C.		Clinical Endocrinology	2014	https://doi.org/10.1111/cen.12238	Population not of interest
Heart rate variability of young men with idiopathic hypogonadotropic hypogonadism	Ermis, Necip;Deniz, Ferhat;Kepez, Alper;Kara, Batuhan;Azal, Omer;Kutlu, Mustafa		Autonomic Neuroscience: Basic & Clinical	2010	https://doi.org/10.1016/j.autneu.2009.08.018	Population not of interest
HEMOCHROMATOSIS PRESENTING AS CONGESTIVE CARDIAC-FAILURE	PORTER, J;CARY, N;SCHOFIELD, P		BRITISH HEART JOURNAL	1995		Population not of interest
High-intese exercise and testosterone suplementation in individuals with heart failure	de Mara, L.S.;Valente Filho, J.M.;Ribeiro, E.P.;Ulbrich, A.Z.;Lineburger, A.A.;Angarten, V.;Sties, S.W.;Pacheco, J.A.;de Carvalho, T.		Revista Brasileira de Medicina do Esporte	2014	https://doi.org/10.1590/1517-86922014200201600	Inappropriate setting
Highly sensitive detection of free testosterone assisted by magnetic nanobeads and gap-enhanced SERS nanotags	Liu, B;Zheng, SY;Tang, HY;Liu, Q;Li, HT;Gao, BB;Zhao, XW;Sun, F		COLLOIDS AND SURFACES B-BIOINTERFACES	2022	https://doi.org/10.1016/j.colsurfb.2022.112460	Inappropriate setting
High plasma level of long Pentraxin 3 is associated with insulin resistance in women with polycystic ovary syndrome	Aydogdu, A;Tasci, I;Tapan, S;Basaran, Y;Aydogan, U;Meric, C;Sonmez, A;Aydogdu, S;Akbulut, H;Taslipinar, A;Uckaya, G;Azal, O		GYNECOLOGICAL ENDOCRINOLOGY	2012	https://doi.org/10.3109/09513590.2011.652719	Population not of interest
High Testosterone Levels: Impact on the Heart: Implications for Testosterone Misuse	Matsumoto, T.;Silva, J.F.;Tostes, R.C.		Handbook of Substance Misuse and Addictions: From Biology to Public Health	2022	https://doi.org/10.1007/978-3-030-92392-1_135	Inappropriate setting
Hormonal changes and catabolic/anabolic imbalance in chronic heart failure and their importance for cardiac cachexia	Anker, S. D.;Chua, T. P.;Ponikowski, P.;Harrington, D.;Swan, J. W.;Kox, W. J.;Poole-Wilson, P. A.;Coats, A. J.		Circulation	1997	https://doi.org/10.1161/01.cir.96.2.526	Population not of interest
HORMONAL CHARACTERISTICS OF ANDROGEN STATUS AND THEIR RELATIONSHIP WITH THE ANTHROPOMETRIC AND METABOLIC PARAMETER IN MEN DEPENDING ON THE SEVERITY OF HYPERTENSION	Yankovskaya, S.V.;Kuzminova, O.I.;Pinkhasov, B.B.;Lutov, Yu.V.;Selyatitskaya, V.G.		Acta Biomedica Scientifica	2022	https://doi.org/10.29413/ABS.2022-7.4.6	Inappropriate setting
Hormonal consequences and prognosis of chronic heart failure	Attanasio, P.;Anker, S.D.;Doehner, W.;Von Haehling, S.		Current Opinion in Endocrinology, Diabetes and Obesity	2011	https://doi.org/10.1097/MED.0b013e3283469505	Review or theory article
Hormonal deficiencies in heart failure with preserved ejection fraction: prevalence and impact on diastolic dysfunction: a pilot study	Favuzzi, A. M. R.;Venuti, A.;Bruno, C.;Nicolazzi, M. A.;Fuorlo, M.;Dajko, M.;De Waure, C.;Landolfi, R.;Mancini, A.		European Review for Medical and Pharmacological Sciences	2020	https://doi.org/10.26355/eurrev_202001_19933	Inappropriate setting
Hormonal imbalance in relation to exercise intolerance and ventilatory inefficiency in chronic heart failure	Agapitou, Varvara;Dimopoulos, Stavros;Kapelios, Christos;Karatzanos, Eleftherios;Manetos, Christos;Georgantas, Andreas;Ntalianis, Argyrios;Terrovitis, John;Karga, Helen;Nanas, Serafim		The Journal of Heart and Lung Transplantation: The Official Publication of the International Society for Heart Transplantation	2013	https://doi.org/10.1016/j.healun.2012.12.011	Inappropriate setting
Hormonal profile in patients with congestive heart failure	Kontoleon, Panagiotis E.;Anastasiou-Nana, Maria I.;Papapetrou, Petros D.;Alexopoulos, George;Ktenas, Vasiliki;Rapti, Ageliki C.;Tsagalou, Eleftheria P.;Nanas, John N.		International Journal of Cardiology	2003	https://doi.org/10.1016/s0167-5273(02)00212-7	Inappropriate setting
Hormonal Replacement Therapy in Heart Failure Focus on Growth Hormone and Testosterone	Salzano, A;D'Assante, R;Lander, M;Arcopinto, M;Bossone, E;Suzuki, T;Cittadini, A		HEART FAILURE CLINICS	2019	https://doi.org/10.1016/j.hfc.2019.02.007	Inappropriate setting
Hormones and Muscle Atrophy	Martín, AI;Priego, T;López-Calderón, A		MUSCLE ATROPHY	2018	https://doi.org/10.1007/978-981-13-1435-3_9	Review or theory article
Hormone Therapy to Treat Cardiac Remodeling: Is There Any Evidence?	Cicchetto, Luís Alexandre F.;Polegato, Bertha F.;Zornoff, Leonardo A. M.		Arquivos Brasileiros De Cardiologia	2016	https://doi.org/10.5935/abc.20160106	Not available
Hormone treatments in congestive heart failure	Lei, L;Mao, YJ		JOURNAL OF INTERNATIONAL MEDICAL RESEARCH	2018	https://doi.org/10.1177/0300060518761262	Inappropriate setting
Human epidermal growth factor and the proliferation of human fibroblasts	Carpenter, G.;Cohen, S.		Journal of Cellular Physiology	1976	https://doi.org/10.1002/jcp.1040880212	Population not of interest
Hydroxyflutamide affects connexin 43 <i>via</i> the activation of PI3K/Akt-dependent pathway but has no effect on the crosstalk between PI3K/Akt and ERK1/2 pathways at the Raf-1 kinase level in primary rat Sertoli cells	Chojnacka, K;Zarzycka, M;Hejmej, A;Mruk, DD;Gorowska, E;Kotula-Balak, M;Klimek, M;Bilinska, B		TOXICOLOGY IN VITRO	2016	https://doi.org/10.1016/j.tiv.2015.09.027	Population not of interest
Hypercapnic chemosensitivity in patients with heart failure: Relation to shifts in type-1 insulin-like growth factor and sex hormone-binding globulin levels	Maj, J.;Rydlewska, A.;Ponikowska, B.;Banasiak, W.;Ponikowski, P.;Jankowska, E.A.		Neurophysiology	2013	https://doi.org/10.1007/s11062-013-9348-7	Population not of interest
Hypogonadism and Testosterone Therapy: Associations With Cardiovascular Risk	Maganty, A;Osterberg, EC;Ramasamy, R		AMERICAN JOURNAL OF MENS HEALTH	2015	https://doi.org/10.1177/1557988314540933	Review or theory article
Hypogonadism in aged hospitalized male patients: Prevalence and clinical outcome	Iglesias, P.;Prado, F.;Macías, M.C.;Guerrero, M.T.;Muñoz, A.;Ridruejo, E.;Tajada, P.;García-Arévalo, C.;Díez, J.J.		Journal of Endocrinological Investigation	2014	https://doi.org/10.1007/s40618-013-0009-x	Population not of interest
Identification of Gut Microbial Lysine and Histidine Degradation and CYP-Dependent Metabolites as Biomarkers of Fatty Liver Disease	Driuchina, Anastasiia;Hintikka, Jukka;Lehtonen, Marko;Keski-Rahkonen, Pekka;O'Connell, Thomas;Juvonen, Risto;Kuula, Juho;Hakkarainen, Antti;Laukkanen, Jari A.;Mäkinen, Elina;Lensu, Sanna;Pietiläinen, Kirsi H.;Pekkala, Satu		mBio	2023	https://doi.org/10.1128/mbio.02663-22	Population not of interest
IFN-γ and androgens disrupt mitochondrial function in murine myocytes	Fenimore, JM;Springer, DA;Romero, ME;Edmondson, EF;McVicar, DW;Yanpallewar, S;Sanford, M;Spindel, T;Engle, E;Meyer, TJ;Valencia, JC;Young, HA		JOURNAL OF PATHOLOGY	2023	https://doi.org/10.1002/path.6081	Population not of interest
Impact of age and sex on hyperoxia-induced cardiovascular pathophysiology	Vichare, R;Saleem, F;Mansour, H;Bojkovic, K;Cheng, F;Biswal, M;Panguluri, SK		MECHANISMS OF AGEING AND DEVELOPMENT	2022	https://doi.org/10.1016/j.mad.2022.111727	Population not of interest
Impact of castration on changes in left ventricular diastolic pressure-volume relations induced by chronic adrenergic stimulation in rats	Hodson, B.;Woodiwiss, A.J.;Norton, G.R.;Michel, F.S.		Journal of Cardiovascular Pharmacology	2014	https://doi.org/10.1097/FJC.0000000000000081	Population not of interest
IMPACT OF DIHYDROTESTOSTERONE ON L-TYPE CALCIUM CHANNELS IN HUMAN VENTRICULAR CARDIOMYOCYTES	Er, F;Gassanov, N;Brandt, MC;Madershahian, N;Hoppe, UC		ENDOCRINE RESEARCH	2009	https://doi.org/10.1080/07435800903136953	Population not of interest
Impact of exercise training and testosterone replacement on skeletal muscle atrophy and muscle sympathetic nerve activity in heart failure patients with hypogonadism	Dos Santos, MR;Sayegh, AL;Bacurau, AVN;Arap, MA;Pereira, RMR;Brum, PC;Takayama, L;Pereira, AC;Alves, MJNN		EUROPEAN HEART JOURNAL	2014		Population not of interest
Impact of Hormonal- Anabolic Deficiencies in Idiopathic Pulmonary Arterial Hypertension	Marra, AM;D'Agostino, A;Salzano, A;Basili, S;D'Alto, M;Bossone, E;Cittadini, A;Vizza, CD;Badagliacca, R		HEART FAILURE CLINICS	2023	https://doi.org/10.1016/j.hfc.2022.09.001	Population not of interest
Impact of insulin and body mass index on metabolic and endocrine variables in polycystic ovary syndrome	Ciampelli, M;Fulghesu, AM;Cucinelli, F;Pavone, V;Ronsisvalle, E;Guido, M;Caruso, A;Lanzone, A		METABOLISM-CLINICAL AND EXPERIMENTAL	1999	https://doi.org/10.1016/S0026-0495(99)90028-8	Population not of interest
Impact of one HF-rTMS session over the DLPFC and motor cortex on acute hormone dynamics and emotional state in healthy adults: a sham-controlled pilot study	Crewther, Blair T.;Kasprzycka, Wiktoria;Cook, Christian J.;Rola, Rafał		Neurological Sciences: Official Journal of the Italian Neurological Society and of the Italian Society of Clinical Neurophysiology	2022	https://doi.org/10.1007/s10072-021-05335-7	Population not of interest
Impact of Pituitary-Gonadal Axis Hormones on Pulmonary Arterial Hypertension in Men	Wu, WH;Yuan, P;Zhang, SJ;Jiang, X;Wu, C;Li, Y;Liu, SF;Liu, QQ;Li, JH;Pudasaini, B;Hu, QH;Dupuis, J;Jing, ZC		HYPERTENSION	2018	https://doi.org/10.1161/HYPERTENSIONAHA.118.10963	Population not of interest
Impact of testosterone replacement therapy on thromboembolism, heart disease and obstructive sleep apnoea in men	Cole, A.P.;Hanske, J.;Jiang, W.;Kwon, N.K.;Lipsitz, S.R.;Kathrins, M.;Learn, P.A.;Sun, M.;Haider, A.H.;Basaria, S.;Trinh, Q.-D.		BJU International	2018	https://doi.org/10.1111/bju.14149	Population not of interest
Impact of the Look AHEAD Intervention on NT-pro Brain Natriuretic Peptide in Overweight and Obese Adults With Diabetes	Look AHEAD Res Grp		OBESITY	2012	https://doi.org/10.1038/oby.2011.296	Population not of interest
Impaired exercise capacity is determined by testosterone deficiency and depressive symptoms in men with chronic heart failure	Jankowska, EA;Ponikowska, B;Wegrzynowska-Teodorczyk, K;Grzeslo, A;Witkowski, T;Borodulin-Nadzieja, L;Banasiak, W;Ponikowski, P		EUROPEAN HEART JOURNAL	2008		Not available
Improved intermolecular force field for crystalline oxohydrocarbons including O-H...O hydrogen bonding	Williams, DE		JOURNAL OF COMPUTATIONAL CHEMISTRY	2001		Population not of interest
Improvement of exercise tolerance and baroreflex activity in heart failure patient treated with Testosterone	Caminiti, G;Volterrani, M;Marazzi, G;Massaro, R;Gatta, L;Ciolli, R;Rosano, G		EUROPEAN HEART JOURNAL	2008		Population not of interest
Inadequate masking of testosterone	Handelsman, David J.		Journal of the American College of Cardiology	2010	https://doi.org/10.1016/j.jacc.2009.09.073	Not available
Inadequate Masking of Testosterone Reply	Caminiti, G;Volterrani, M;Iellamo, F;Marazzi, G;Massaro, R;Miceli, M;Mammi, C;Piepoli, M;Fini, M;Rosano, GMC		JOURNAL OF THE AMERICAN COLLEGE OF CARDIOLOGY	2010	https://doi.org/10.1016/j.jacc.2009.10.082	Not available
Increased blood pressure and aortic stiffness among abusers of anabolic androgenic steroids: potential effect of suppressed natriuretic peptides in plasma?	Rasmussen, JJ;Schou, M;Madsen, PL;Selmer, C;Johansen, ML;Hovind, P;Ulriksen, PS;Faber, J;Gustafsson, F;Kistorp, C		JOURNAL OF HYPERTENSION	2018	https://doi.org/10.1097/HJH.0000000000001546	Population not of interest
Increased plasma concentrations of N-terminal pro-B-type natriuretic peptide in patients with mild primary hyperparathyroidism	Almqvist, EG;Becker, C;Bondeson, AG;Bondeson, L;Svensson, J;Svensson, SE		CLINICAL ENDOCRINOLOGY	2006	https://doi.org/10.1111/j.1365-2265.2006.02663.x	Population not of interest
Increase in salivary oxytocin and decrease in salivary cortisol after listening to relaxing slow-tempo and exciting fast-tempo music	Ooishi, Y;Mukai, H;Watanabe, K;Kawato, S;Kashino, M		PLOS ONE	2017	https://doi.org/10.1371/journal.pone.0189075	Population not of interest
Independent Impact of Gynoid Fat Distribution and Free Testosterone on Circulating Levels of N-Terminal Pro-Brain Natriuretic Peptide (NT-proBNP) in Humans	Chlabicz, M;Jamiolkowski, J;Paniczko, M;Sowa, P;Lapinska, M;Szpakowicz, M;Jurczuk, N;Kondraciuk, M;Raczkowski, A;Sawicka, E;Kaminski, KA		JOURNAL OF CLINICAL MEDICINE	2020	https://doi.org/10.3390/jcm9010074	Population not of interest
Independent influence of triiodothyronine and testosterone on the severity of heart failure in men	Glavas, D;Culic, V;Busic, Z;Paic, MJ;Velat, I;Livaja, A		EUROPEAN HEART JOURNAL	2014		Not available
Induction of hair growth in hair follicle cells and organ cultures upon treatment with 30 kHz frequency inaudible sound via cell proliferation and antiapoptotic effects	Choi, Hyangtae;Lee, Yonghee;Shin, Seung Hyun;Nam, Jin;Park, Won-Seok;Park, Byung Cheol;Kim, Beom Joon		Biomedical Reports	2022	https://doi.org/10.3892/br.2022.1499	Population not of interest
Induction of invasive carcinomas of the seminal vesicles and coagulating glands of F344 rats by administration of N-methylnitrosourea or N-nitrosobis(2-oxopropyl)amine and followed by testosterone propionate with or without high-fat diet	Shirai, T.;Yamamoto, A.;Iwasaki, S.;Tamano, S.;Masui, T.		Carcinogenesis	1991	https://doi.org/10.1093/carcin/12.11.2169	Population not of interest
In Experimental Dilated Cardiomyopathy Heart Failure and Survival Are Adversely Affected by a Lack of Sexual Interactions	Tripathi, Ranjana;Sullivan, Ryan D.;Fan, Tai-Hwang M.;Mehta, Radhika M.;Gladysheva, Inna P.;Reed, Guy L.		International Journal of Molecular Sciences	2020	https://doi.org/10.3390/ijms21155450	Population not of interest
Infigratinib Is a Reversible Inhibitor and Mechanism-Based Inactivator of Cytochrome P450 3A4	Tang, Lloyd Wei Tat;Teng, Jian Wei;Verma, Ravi Kumar;Koh, Siew Kwan;Zhou, Lei;Go, Mei Lin;Fan, Hao;Chan, Eric Chun Yong		Drug Metabolism and Disposition: The Biological Fate of Chemicals	2021	https://doi.org/10.1124/dmd.121.000508	Population not of interest
Influence of androgen on myocardial apoptosis and expression of myocardial IR and IRS‑1 in chronic heart failure rat models	Wang, Yu;Hu, Yang;Zeng, Zhaoping;Li, Yinghua;Su, Huipeng;Li, Yiwei;Wang, Ruiping;Zhang, Mingqian;Yang, Yongli;Deng, Jie		Molecular Medicine Reports	2018	https://doi.org/10.3892/mmr.2017.8018	Population not of interest
Influence of dietary fat on renal function, lipid profile, sex hormones, and electrolyte balance in rats	Abdel-Rahman, M.K.		European Journal of Lipid Science and Technology	2010	https://doi.org/10.1002/ejlt.200900297	Population not of interest
Influence of gender and sex hormones on 5α-dihydrotestosterone elicited effect in isolated left atria of rats: Role of β-adrenoceptors and ornithine decarboxylase activity	Bordallo, J;Secades, L;Bordallo, C;Cantabrana, B;Sánchez, M		EUROPEAN JOURNAL OF PHARMACOLOGY	2009	https://doi.org/10.1016/j.ejphar.2008.12.019	Population not of interest
Inhalation of welding fumes reduced sperm counts and high fat diet reduced testosterone levels; differential effects in Sprague Dawley and Brown Norway rats	Skovmand, Astrid;Erdely, Aaron;Antonini, James M.;Nurkiewicz, Timothy R.;Shoeb, Mohammad;Eye, Tracy;Kodali, Vamsi;Loeschner, Katrin;Vidmar, Janja;Agerholm, Jørgen S.;Goericke-Pesch, Sandra;Vogel, Ulla;Hougaard, Karin S.		Particle and Fibre Toxicology	2020	https://doi.org/10.1186/s12989-019-0334-0	Population not of interest
Insights into modifiable risk factors of erectile dysfunction, a wide-angled Mendelian Randomization study	Xiong, Yang;Zhang, Fuxun;Zhang, Yangchang;Wang, Wei;Ran, Yuxin;Wu, Changjing;Zhu, Shiyu;Qin, Feng;Yuan, Jiuhong		Journal of Advanced Research	2024	https://doi.org/10.1016/j.jare.2023.05.008	Population not of interest
Interplay of sex hormones and long-term right ventricular adaptation in a Dutch PAH-cohort	van Wezenbeek, J.;Groeneveldt, J.A.;Llucià-Valldeperas, A.;van der Bruggen, C.E.;Jansen, S.M.A.;Smits, A.J.;Smal, R.;van Leeuwen, J.W.;Remedios, C.D.;Keogh, A.;Humbert, M.;Dorfmüller, P.;Mercier, O.;Guignabert, C.;Niessen, H.W.M.;Handoko, M.L.;Marcus, J.T.;Meijboom, L.J.;Oosterveer, F.P.T.;Westerhof, B.E.;Heijboer, A.C.;Bogaard, H.J.;Noordegraaf, A.V.;Goumans, M.J.;de Man, F.S.		Journal of Heart and Lung Transplantation	2022	https://doi.org/10.1016/j.healun.2021.11.004	Population not of interest
In utero growth restriction and catch-up adipogenesis after developmental di (2-ethylhexyl) phthalate exposure cause glucose intolerance in adult male rats following a high-fat dietary challenge	Strakovsky, Rita S.;Lezmi, Stéphane;Shkoda, Ielyzaveta;Flaws, Jodi A.;Helferich, William G.;Pan, Yuan-Xiang		The Journal of Nutritional Biochemistry	2015	https://doi.org/10.1016/j.jnutbio.2015.05.012	Population not of interest
Inverse correlation between testosterone and ventricle ejection fraction, hemodynamics and exercise capacity in heart failure patients with erectile dysfunction	Bocchi, Edimar A.;Carvalho, Vitor O.;Guimaraes, Guilherme V.		International Braz J Urol: Official Journal of the Brazilian Society of Urology	2008	https://doi.org/10.1590/s1677-55382008000300007	Population not of interest
Investigating anabolic-androgenic steroid dependence and muscle dysmorphia with network analysis among male weightlifters	Scarth, Morgan;Westlye, Lars T.;Havnes, Ingrid A.;Bjørnebekk, Astrid		BMC psychiatry	2023	https://doi.org/10.1186/s12888-023-04781-1	Population not of interest
In vivo and in vitro effects of androgen on fibroblast growth factor-2 concentrations in the human prostate	Geller, J.;Sionit, L. R.;Baird, A.;Kohls, M.;Connors, K. M.;Hoffman, R. M.		The Prostate	1994	https://doi.org/10.1002/pros.2990250406	Population not of interest
Involvement of CYP3A in the metabolism of eplerenone in humans and dogs: Differential metabolism by CYP3A4 and CYP3A5	Cook, CS;Berry, LM;Kim, DH;Burton, EG;Hribar, JD;Zhang, LM		DRUG METABOLISM AND DISPOSITION	2002	https://doi.org/10.1124/dmd.30.12.1344	Population not of interest
Iron status, catabolic/anabolic balance, and skeletal muscle performance in men with heart failure with reduced ejection fraction	Tkaczyszyn, Michał;Drozd, Marcin;Węgrzynowska-Teodorczyk, Kinga;Bojarczuk, Joanna;Majda, Jacek;Banasiak, Waldemar;Ponikowski, Piotr;Jankowska, Ewa A.		Cardiology Journal	2021	https://doi.org/10.5603/CJ.a2020.0138	Population not of interest
Is erectile dysfunction an early precursor of silent coronary artery disease?	Neki, N.S.;Josh, N.;Singh, G.;Singh, K.;Sharma, R.;Shergill, G.S.;Joshi, G.		World Heart Journal	2017	https://www.scopus.com/inward/record.uri?eid=2-s2.0-85045916576&partnerID=40&md5=f2370d2b38ffb8b4b857cbabe8446d29	Population not of interest
Isolation and characterization of the androgen receptor mutants with divergent transcriptional activity in response to hydroxyflutamide	Wang, C.;Young, W. J.;Chang, C.		Endocrine	2000	https://doi.org/10.1385/ENDO:12:1:69	Population not of interest
Is there a potential association between spironolactone and the risk of new-onset diabetes in a cohort of older patients with heart failure?	Korol, S;White, M;O'Meara, E;Rouleau, JL;White-Guay, B;Dorais, M;Ahmed, A;de Denus, S;Perreault, S		EUROPEAN JOURNAL OF CLINICAL PHARMACOLOGY	2019	https://doi.org/10.1007/s00228-018-02615-8	Population not of interest
Late-onset hypogonadism in men with systolic heart failure: prevalence, clinical associates, and impact on long-term survival	Jankowska, Ewa A.;Tkaczyszyn, Michał;Węgrzynowska-Teodorczyk, Kinga;Majda, Jacek;von Haehling, Stephan;Doehner, Wolfram;Banasiak, Waldemar;Anker, Stefan D.;Ponikowski, Piotr		ESC heart failure	2014	https://doi.org/10.1002/ehf2.12002	Population not of interest
LEFT VENTRICULAR DIASTOLIC FUNCTION AND ARTERIAL STIFFNESS IN HYPERTENSIVE MEN WITH LOW TESTOSTERONE	Nasonenko, O;Vizir, V		JOURNAL OF HYPERTENSION	2018	https://doi.org/10.1097/01.hjh.0000548983.12481.36	Not available
Left ventricular filling pressure in male patients with type 2 diabetes and normal versus low total testosterone levels	Tinetti, Matias;Gysel, Michael;Farias, Javier;Ferrer, Mariano;Lombardero, Martin;Baranchuk, Adrian		Cardiology Journal	2015	https://doi.org/10.5603/CJ.a2014.0056	Population not of interest
Leptin Deficiency Promotes Central Sleep Apnea in Patients With Heart Failure	Cundrle, I;Somers, VK;Singh, P;Johnson, BD;Scott, CG;van der Walt, C;Olson, LJ		CHEST	2014	https://doi.org/10.1378/chest.12-2914	Population not of interest
Letter to the Editor: "Effects of Testosterone Replacement on Electrocardiographic Parameters in Men: Findings From Two Randomized Trials"	Schwartz, JB;Rosano, G;Channer, KS		JOURNAL OF CLINICAL ENDOCRINOLOGY & METABOLISM	2017	https://doi.org/10.1210/jc.2016-4052	Not available
Long-acting testosterone improves exercise oxygen uptake, insulin resistance and muscle strength in elderly patients with chronic heart failure	Caminiti, G;Volterrani, M;Massaro, R;Marazzi, G;Sposato, B;Gatta, L;Rosano, G		EUROPEAN JOURNAL OF HEART FAILURE	2007	https://doi.org/10.1016/S1567-4215(07)60392-0	Not available
Longitudinal changes in high-density lipoprotein cholesterol and cardiovascular events in older adults	Araujo, AB;Chiu, GR;Christian, JB;Kim, HY;Evans, WJ;Clark, RV		CLINICAL ENDOCRINOLOGY	2014	https://doi.org/10.1111/cen.12212	Population not of interest
Long term decentralized greywater treatment for water reuse purposes in a tourist facility by vertical ecosystem	Zraunig, A.;Estelrich, M.;Gattringer, H.;Kisser, J.;Langergraber, G.;Radtke, M.;Rodriguez-Roda, I.;Buttiglieri, G.		Ecological Engineering	2019	https://doi.org/10.1016/j.ecoleng.2019.07.003	Population not of interest
Long-Term Testosterone Supplementation in Older Men Attenuates Age-Related Decline in Aerobic Capacity	Traustadóttir, T;Harman, SM;Tsitouras, P;Pencina, KM;Li, ZY;Travison, TG;Eder, R;Miciek, R;McKinnon, J;Woodbury, E;Basaria, S;Bhasin, S;Storer, TW		JOURNAL OF CLINICAL ENDOCRINOLOGY & METABOLISM	2018	https://doi.org/10.1210/jc.2017-01902	Population not of interest
Low circulating androgens and mortality risk in heart failure	Güder, G.;Frantz, S.;Bauersachs, J.;Allolio, B.;Ertl, G.;Angermann, C. E.;Störk, S.		Heart (British Cardiac Society)	2010	https://doi.org/10.1136/hrt.2009.181065	Population not of interest
Lowered reference limits for hCG improve follow-up of patients with hCG-producing tumors	Nome, Ragnhild V.;Bjøro, Trine;Paus, Elisabeth;Bjerner, Johan;Fosså, Sophie D.;Steen, Rita;Nustad, Kjell;Bolstad, Nils		Clinical Biochemistry	2018	https://doi.org/10.1016/j.clinbiochem.2017.11.016	Population not of interest
Lower free testosterone level is correlated with left ventricular diastolic dysfunction in asymptomatic middle-aged men with type 2 diabetes mellitus	Jin, Q;Lou, Y;Chen, H;Li, T;Bao, X;Liu, Q;He, X		INTERNATIONAL JOURNAL OF CLINICAL PRACTICE	2014	https://doi.org/10.1111/ijcp.12481	Review or theory article
Low free testosterone is associated with heart failure mortality in older men referred for coronary angiography	Wehr, Elisabeth;Pilz, Stefan;Boehm, Bernhard O.;März, Winfried;Grammer, Tanja;Obermayer-Pietsch, Barbara		European Journal of Heart Failure	2011	https://doi.org/10.1093/eurjhf/hfr007	Proper methods
Low levels of free testosterone are only indirectly associated with increased mortality in male chronic heart failure patients	Stork, S;Gueder, G;Frantz, S;Bauersachs, J;Weismann, D;Ertl, G;Allolio, A;Angermann, CE		EUROPEAN HEART JOURNAL	2006		Not available
Low plasma DHEA-S increases mortality risk among male hemodialysis patients	Hsu, HJ;Yen, CH;Chen, CK;Hsu, KH;Hsiao, CC;Lee, CC;Wu, IW;Sun, CY;Chou, CC;Hsieh, MF;Chen, CY;Hsu, CY;Tsai, CJ;Wu, MS		EXPERIMENTAL GERONTOLOGY	2012	https://doi.org/10.1016/j.exger.2012.08.012	Population not of interest
Low Plasma Testosterone Is Associated With Elevated Cardiovascular Disease Biomarkers	Pastuszak, AW;Kohn, TP;Estis, J;Lipshultz, LI		JOURNAL OF SEXUAL MEDICINE	2017	https://doi.org/10.1016/j.jsxm.2017.06.015	Population not of interest
Low serum leptin levels and malnutrition in chronic alcohol misusers hospitalized by somatic complications	Santolaria, F;Pérez-Cejas, A;Alemán, MR;González-Reimers, E;Milena, A;de la Vega, MJ;Martínez-Riera, A;Gómez-Rodríguez, MA		ALCOHOL AND ALCOHOLISM	2003	https://doi.org/10.1093/alcalc/agg015	Population not of interest
Low testosterone concentrations and prediction of future heart failure in men and in women: evidence from the large FINRISK97 study	Schäfer, Sarina;Aydin, Muhammet Ali;Appelbaum, Sebastian;Kuulasmaa, Kari;Palosaari, Tarja;Ojeda, Francisco;Blankenberg, Stefan;Jousilahti, Pekka;Salomaa, Veikko;Karakas, Mahir		ESC heart failure	2021	https://doi.org/10.1002/ehf2.13384	Proper methods
Magnesium and anabolic hormones in older men	Maggio, M.;Ceda, G.P.;Lauretani, F.;Cattabiani, C.;Avantaggiato, E.;Morganti, S.;Ablondi, F.;Bandinelli, S.;Dominguez, L.J.;Barbagallo, M.;Paolisso, G.;Semba, R.D.;Ferrucci, L.		International Journal of Andrology	2011	https://doi.org/10.1111/j.1365-2605.2011.01193.x	Population not of interest
Male hypogonadism	Basaria, S		LANCET	2014	https://doi.org/10.1016/S0140-6736(13)61126-5	Review or theory article
Male hypogonadism: 14-year prospective outcome in 550 men with type 2 diabetes	Malipatil, Nagaraj S.;Yadegarfar, Ghasem;Lunt, Mark;Keevil, Brian;Siddals, Kirk;Livingston, Mark;Roberts, Siriol;Narayanan, Prakash;Rutter, Martin;Gibson, J. Martin;Donn, Rachelle;Hackett, Geoff;Jones, T. Hugh;Heald, Adrian		Endocrinology, Diabetes & Metabolism	2019	https://doi.org/10.1002/edm2.64	Population not of interest
Male hypogonadism (according to the materials of the European Association of Urology)	Gorpynchenko, І.I.;Gurzhenko, Y.M.;Spyrydonenko, V.V.		Health of Man	2022	https://doi.org/10.30841/2307-5090.4.2022.274432	Review or theory article
Maternal high-fat diet during pregnancy and lactation had gender difference effect on adiponectin in rat offspring	Gregoraszczuk, E.;Slupecka, M.;Wolinski, J.;Hejmej, A.;Bilinska, B.;Fiedor, E.;Piwnicka, N.;Rak, A.		Journal of Physiology and Pharmacology: An Official Journal of the Polish Physiological Society	2016		Population not of interest
Maternal testosterone levels during pregnancy are associated with offspring size at birth	Carlsen, S. M.;Jacobsen, G.;Romundstad, P.		European Journal of Endocrinology	2006	https://doi.org/10.1530/eje.1.02200	Population not of interest
May Dyspnea Sensation Influence the Sexual Function in Men With Obstructive Sleep Apnea Syndrome? A Prospective Control Study	Skoczynski, S;Nowosielski, K;Minarowski, L;Brozek, G;Oraczewska, A;Glinka, K;Ficek, K;Kotulska, B;Tobiczyk, E;Skomro, R;Mróz, R;Barczyk, A		SEXUAL MEDICINE	2019	https://doi.org/10.1016/j.esxm.2019.06.005	Population not of interest
Measurement of a Comprehensive Sex Steroid Profile in Rodent Serum by High-Sensitive Gas Chromatography-Tandem Mass Spectrometry	Nilsson, Maria E.;Vandenput, Liesbeth;Tivesten, Åsa;Norlén, Anna-Karin;Lagerquist, Marie K.;Windahl, Sara H.;Börjesson, Anna E.;Farman, Helen H.;Poutanen, Matti;Benrick, Anna;Maliqueo, Manuel;Stener-Victorin, Elisabet;Ryberg, Henrik;Ohlsson, Claes		Endocrinology	2015	https://doi.org/10.1210/en.2014-1890	Population not of interest
Measurement of androgen sensitivity in the human prostate in in vitro three-dimensional histoculture	Geller, J.;Sionit, L. R.;Connors, K.;Hoffman, R. M.		The Prostate	1992	https://doi.org/10.1002/pros.2990210403	Population not of interest
Mechanism of cardiac depression after trauma-hemorrhage: increased cardiomyocyte IL-6 and effect of sex steroids on IL-6 regulation and cardiac function	Yang, SL;Zheng, R;Hu, SH;Ma, YC;Choudhry, MA;Messina, JL;Rue, LW;Bland, KI;Chaudry, IH		AMERICAN JOURNAL OF PHYSIOLOGY-HEART AND CIRCULATORY PHYSIOLOGY	2004	https://doi.org/10.1152/ajpheart.00624.2003	Population not of interest
Medical Castration Using the Investigational Oral GnRH Antagonist TAK-385 (Relugolix): Phase 1 Study in Healthy Males	MacLean, David B.;Shi, Hongliang;Faessel, Hélène M.;Saad, Fred		The Journal of Clinical Endocrinology and Metabolism	2015	https://doi.org/10.1210/jc.2015-2770	Population not of interest
[Meta-analysis confirms positive effect. Testosterone substitution in heart failure?]	Einecke, Dirk		MMW Fortschritte der Medizin	2012	https://doi.org/10.1007/s15006-012-0917-2	Not available
Metabolic and structural impairment of skeletal muscle in heart failure	Zizola, C;Schulze, PC		HEART FAILURE REVIEWS	2013	https://doi.org/10.1007/s10741-012-9353-8	Review or theory article
Metabolic and testicular effects of the long-term administration of different high-fat diets in adult rats	Campos-Silva, Pamella;Furriel, Angelica;Costa, Waldemar S.;Sampaio, Francisco J. B.;Gregorio, Bianca M.		International Braz J Urol: Official Journal of the Brazilian Society of Urology	2015	https://doi.org/10.1590/S1677-5538.IBJU.2014.0244	Population not of interest
Metabolic disturbances in chronic heart failure: a case for the "macho" approach with testosterone?!	Lainscak, Mitja;Doehner, Wolfram;Anker, Stefan D.		European Journal of Heart Failure	2007	https://doi.org/10.1016/j.ejheart.2006.07.006	Population not of interest
Metabolic Dysfunction in Continuous-Flow Left Ventricular Assist Devices Patients and Outcomes	Nguyen, Ann B.;Imamura, Teruhiko;Besser, Stephanie;Rodgers, Daniel;Chung, Ben;Raikhelkar, Jayant;Kalantari, Sara;Smith, Bryan;Sarswat, Nitasha;LaBuhn, Colleen;Jeevanandam, Valluvan;Kim, Gene;Sayer, Gabriel;Uriel, Nir		Journal of the American Heart Association	2019	https://doi.org/10.1161/JAHA.119.013278	Population not of interest
Metabolic perturbation in chronic heart failure: Time to redress the balance?	Pugh, P.J.		Future Cardiology	2007	https://doi.org/10.2217/14796678.3.2.131	Population not of interest
Metabolic therapy for elderly patients with chronic heart failure. Effects of testosterone on oxygen uptake, insulin resistance and muscle strength	Caminiti, G;Volterrani, M;Massaro, R;Marazzi, G;Micheletta, F;Arisi, A;Mammi, C;Rosano, G		EUROPEAN HEART JOURNAL	2007		Not available
miRNA microarray profiling in patients with androgenic alopecia and the effects of miR-133b on hair growth	Deng, Wenjia;Hu, Ting;Han, Le;Liu, Ben;Tang, Xin;Chen, Haiyan;Chen, Xianyan;Wan, Miaojian		Experimental and Molecular Pathology	2021	https://doi.org/10.1016/j.yexmp.2020.104589	Population not of interest
Mitochondrial dysfunction and cardiac ischemia/reperfusion injury are attenuated by nandrolone: Role of JAK-STAT3 pathway	Domingos, AE;Seara, FAC;Oliveira, DF;Maciel, L;Barbosa, RAQ;Barcellos, LC;Pinto, VS;Fortunato, RS;Nascimento, JHM		STEROIDS	2023	https://doi.org/10.1016/j.steroids.2023.109247	Population not of interest
Modeling steroid 5alpha-reductase and characterizing its potential active sites	Ou, M.-R.;Li, J.-Q.		Jiegou Huaxue	2012	https://www.scopus.com/inward/record.uri?eid=2-s2.0-84870935609&partnerID=40&md5=166012f710d5560267dd62c7d6a7c651	Population not of interest
Modest opposite associations of endogenous testosterone and oestradiol with left ventricular remodelling and function in healthy middle-aged men	Asklepios Investigators		INTERNATIONAL JOURNAL OF ANDROLOGY	2011	https://doi.org/10.1111/j.1365-2605.2011.01191.x	Population not of interest
Modulation of androgen receptor transactivation by gelsolin: a newly identified androgen receptor coregulator	Nishimura, Kazuo;Ting, Huei-Ju;Harada, Yasunori;Tokizane, Takashi;Nonomura, Norio;Kang, Hong-Yo;Chang, Hong-Chiang;Yeh, Shuyuan;Miyamoto, Hiroshi;Shin, Masaru;Aozasa, Katsuyuki;Okuyama, Akihiko;Chang, Chawnshang		Cancer Research	2003		Population not of interest
Molecular cloning and characterization of a gonadotropin-releasing hormone 2 precursor cDNA in the catfish <i>Heteropneustes fossilis</i>: Expression profile and regulation by ovarian steroids	Chaube, R;Rawat, A;Sharma, S;Senthilkumaran, B;Bhat, SG;Joy, KP		GENERAL AND COMPARATIVE ENDOCRINOLOGY	2019	https://doi.org/10.1016/j.ygcen.2019.04.021	Population not of interest
Morphogenetic mechanisms in the cyclic regeneration of hair follicles and deer antlers from stem cells	Li, C.;Pearson, A.;McMahon, C.		BioMed Research International	2013	https://doi.org/10.1155/2013/643601	Population not of interest
mRNA regulation of cardiac iron transporters and ferritin subunits in a mouse model of iron overload	Brewer, CJ;Wood, RI;Wood, JC		EXPERIMENTAL HEMATOLOGY	2014	https://doi.org/10.1016/j.exphem.2014.09.002	Population not of interest
Ms, muscle strength, and functional capacity in patients with heart failure of Chagas disease and other aetiologies	da Fonseca, GWP;Macedo, TG;Ebner, N;dos Santos, MR;de Souza, FR;Mady, C;Takayama, L;Pereira, RMR;Doehner, W;Anker, SD;Negrao, CE;Alves, MJDN;von Haehling, S		ESC HEART FAILURE	2020	https://doi.org/10.1002/ehf2.12936	Population not of interest
Multiple hormonal and metabolic deficiency syndrome in chronic heart failure: rationale, design, and demographic characteristics of the T.O.S.CA. Registry	Bossone, E.;Arcopinto, M.;Iacoviello, M.;Triggiani, V.;Cacciatore, F.;Maiello, C.;Limongelli, G.;Masarone, D.;Perticone, F.;Sciacqua, A.;Perrone-Filardi, P.;Mancini, A.;Volterrani, M.;Vriz, O.;Castello, R.;Passantino, A.;Campo, M.;Modesti, P.A.;De Giorgi, A.;Monte, I.;Puzzo, A.;Ballotta, A.;Caliendo, L.;D’Assante, R.;Marra, A.M.;Salzano, A.;Suzuki, T.;Cittadini, A.;Saccà, L.;Monti, M.G.;Napoli, R…		Internal and Emergency Medicine	2018	https://doi.org/10.1007/s11739-018-1844-8	Population not of interest
Multiple hormonal and metabolic deficiency syndrome predicts outcome in heart failure: the T.O.S.CA. Registry	Cittadini, A.;Salzano, A.;Iacoviello, M.;Triggiani, V.;Rengo, G.;Cacciatore, F.;Maiello, C.;Limongelli, G.;Masarone, D.;Perticone, F.;Cimellaro, A.;Filardi, P.P.;Paolillo, S.;Mancini, A.;Volterrani, M.;Vriz, O.;Castello, R.;Passantino, A.;Campo, M.;Modesti, P.A.;de Giorgi, A.;Monte, I.P.;Puzzo, A.;Ballotta, A.;D’Assante, R.;Arcopinto, M.;Gargiulo, P.;Sciacqua, A.;Bruzzese, D.;Colao, A.;Napoli, R.…		European Journal of Preventive Cardiology	2021	https://doi.org/10.1093/eurjpc/zwab020	Population not of interest
Multiple hormonal and metabolic deficiency syndrome predicts outcome in heart failure: the TOSCA. Registry	TOSCA Investigators		EUROPEAN JOURNAL OF PREVENTIVE CARDIOLOGY	2021	https://doi.org/10.1093/eurjpc/zwab020	Population not of interest
Multiple hormone deficiencies in chronic heart failure	Arcopinto, Michele;Salzano, Andrea;Bossone, Eduardo;Ferrara, Francesco;Bobbio, Emanuele;Sirico, Domenico;Vriz, Olga;De Vincentiis, Carlo;Matarazzo, Margherita;Saldamarco, Lavinia;Saccà, Francesco;Napoli, Raffaele;Iacoviello, Massimo;Triggiani, Vincenzo;Isidori, Andrea M.;Vigorito, Carlo;Isgaard, Jorgen;Cittadini, Antonio		International Journal of Cardiology	2015	https://doi.org/10.1016/j.ijcard.2015.02.055	Not available
Multiple hormone deficiency syndrome in heart failure with preserved ejection fraction	Salzano, Andrea;Marra, Alberto Maria;Ferrara, Francesco;Arcopinto, Michele;Bobbio, Emanuele;Valente, Pietro;Polizzi, Roberto;De Vincentiis, Carlo;Matarazzo, Margherita;Saldamarco, Lavinia;Saccà, Francesco;Napoli, Raffaele;Monti, Maria Gaia;D'Assante, Roberta;Isidori, Andrea M.;Isgaard, Jorgen;Ferrara, Nicola;Filardi, Pasquale Perrone;Perticone, Francesco;Vigorito, Carlo;Bossone, Eduardo;Cittadini…		International Journal of Cardiology	2016	https://doi.org/10.1016/j.ijcard.2016.09.085	Not available
Multisign Health Monitoring Technology of Athletes Based on Artificial Intelligence	Cai, L.;Zheng, Y.		Journal of Sensors	2022	https://doi.org/10.1155/2022/3719416	Population not of interest
Muscle mass, muscle strength, and functional capacity in patients with heart failure of Chagas disease and other aetiologies	Fonseca, Guilherme Wesley Peixoto da;Garfias Macedo, Tania;Ebner, Nicole;Dos Santos, Marcelo Rodrigues;de Souza, Francis Ribeiro;Mady, Charles;Takayama, Liliam;Pereira, Rosa Maria Rodrigues;Doehner, Wolfram;Anker, Stefan D.;Negrão, Carlos Eduardo;Alves, Maria Janieire de Nazaré Nunes;von Haehling, Stephan		ESC heart failure	2020	https://doi.org/10.1002/ehf2.12936	Population not of interest
MYTHS AND CONTROVERSIES IN HYPOGONADISM TREATMENT OF AGING MALES	Ungureanu, M.-C.;Costache, I.-I.;Preda, C.;Mogoş, V.;Vulpoi, C.;Leuştean, L.		Revista medico-chirurgicală̆ a Societă̆ţ̜ii de Medici ş̧i Naturaliş̧ti din Iaş̧i	2015	https://www.scopus.com/inward/record.uri?eid=2-s2.0-84940989274&partnerID=40&md5=0c01ecd3f0d122edf88b42c9157b4207	Review or theory article
Nandrolone decanoate induces cardiac and renal remodeling in female rats, without modification in physiological parameters: The role of ANP system	Brasil, GA;de Lima, EM;do Nascimento, AM;Caliman, IF;de Medeiros, ARS;Silva, MSB;de Abreu, GR;dos Reis, AM;de Andrade, TU;Bissoli, NS		LIFE SCIENCES	2015	https://doi.org/10.1016/j.lfs.2015.07.005	Population not of interest
Nano selenium protects against deltamethrin-induced reproductive toxicity in male rats	Hozyen, Heba F.;Khalil, Heba M. A.;Ghandour, Rehab A.;Al-Mokaddem, Asmaa K.;Amer, M. S.;Azouz, Rehab A.		Toxicology and Applied Pharmacology	2020	https://doi.org/10.1016/j.taap.2020.115274	Population not of interest
Nationally Representative Estimates of Serum Testosterone Concentration in Never-Smoking, Lean Men Without Aging-Associated Comorbidities	Platz, E.A.;Barber, J.R.;Chadid, S.;Lu, J.;Dobs, A.S.;Kanarek, N.F.;Nelson, W.G.;Bradwin, G.;McGlynn, K.A.;Rohrmann, S.		Journal of the Endocrine Society	2019	https://doi.org/10.1210/js.2019-00151	Population not of interest
Neonatal metformin short exposure inhibits male reproductive dysfunction caused by a high-fat diet in adult rats	Vieira, Henrique Rodrigues;Gonçalves, Gessica Dutra;Alves, Vander Silva;de Melo, Milene Aparecida Bobato;Borges, Stephanie Carvalho;Klagenberg, Josana;Neves, Camila Quaglio;Previate, Carina;Saavedra, Lucas Paulo Jacinto;Siervo, Gláucia Eloisa Munhoz de Lion;Malta, Ananda;Prado, Marialba Avezum Alves de Castro;Palma-Rigo, Kesia;Buttow, Nilza Cristina;Fernandes, Glaura Scantamburlo Alves;Mathias, P…		Toxicology and Applied Pharmacology	2021	https://doi.org/10.1016/j.taap.2021.115712	Population not of interest
Neuroprotective effects of testosterone upon cardiac sympathetic function in rats with induced heart failure	Han, Ying;Fu, Lu;Sun, Weiju;Cao, Junxian;Xie, Rongsheng;Zhou, Ping;Kang, Ningning;Sun, Junfeng		European Journal of Pharmacology	2009	https://doi.org/10.1016/j.ejphar.2009.07.023	Population not of interest
Neutron scattering, solid state NMR and quantum chemistry studies of 11-keto-progesterone	Szyczewski, A;Holderna-Natkaniec, K;Natkaniec, I		JOURNAL OF MOLECULAR STRUCTURE	2004	https://doi.org/10.1016/j.molstruc.2004.03.047	Review or theory article
NF-κB activation is required for adaptive cardiac hypertrophy	Zelarayan, L.;Renger, A.;Noack, C.;Zafiriou, M.-P.;Gehrke, C.;Van Der Nagel, R.;Dietz, R.;De Windt, L.;Bergmann, M.W.		Cardiovascular Research	2009	https://doi.org/10.1093/cvr/cvp237	Population not of interest
No association effect of genetic polymorphism was observed between polycystic ovary syndrome and cardiovascular diseases risk: a mendelian randomization study	Xiao, Z;Zhao, HF;Shaowei, W		ENDOCRINE	2023	https://doi.org/10.1007/s12020-023-03467-8	Population not of interest
[No effect of digitalis on sex and adrenal hormones in healthy subjects and in patients with congestive heart failure]	Kley, H. K.;Abendroth, H.;Hehrmann, R.;Müller, A.;Keck, E.;Schneitler, H.;Elsässer, H.;Krüskemper, H. L.		Klinische Wochenschrift	1984	https://doi.org/10.1007/BF01769665	Population not of interest
Nongenomic androgen activation of phosphatidylinositol 3-kinase/Akt signaling pathway in MC3T3-E1 osteoblasts	Kang, Hong-Yo;Cho, Chung-Lung;Huang, Kai-Lieh;Wang, Jyh-Chwan;Hu, Yueh-Chiang;Lin, Hui-Kuan;Chang, Chawnshang;Huang, Ko-En		Journal of Bone and Mineral Research: The Official Journal of the American Society for Bone and Mineral Research	2004	https://doi.org/10.1359/JBMR.040306	Population not of interest
[Nonspecific parameters of the immune inflammatory response as a link in the pathogenesis of remodeling of the vascular wall and destruction of bone tissue in women with arterial hypertension in postmenopausal women.]	Petelina, T. I.;Avdeeva, K. S.;Bykova, S. G.;Musikhina, N. A.;Gapon, L. I.;Gorbаtenko, E. A.;Zueva, E. V.;Leonovich, S. V.;Lystsova, N. L.		Klinicheskaia Laboratornaia Diagnostika	2019	https://doi.org/10.18821/0869-2084-2019-64-7-417-423	Population not of interest
Normal and elevated 3 alpha-androstanediol glucuronide concentrations in women with various causes of hirsutism and its correlation with degree of hirsutism and androgen levels	Pang, S.;Wang, M.;Jeffries, S.;Riddick, L.;Clark, A.;Estrada, E.		The Journal of Clinical Endocrinology and Metabolism	1992	https://doi.org/10.1210/jcem.75.1.1535633	Population not of interest
Normalisation of total body iron load with very intensive combined chelation reverses cardiac and endocrine complications of thalassaemia major	Farmaki, K;Tzoumari, I;Pappa, C;Chouliaras, G;Berdoukas, V		BRITISH JOURNAL OF HAEMATOLOGY	2010	https://doi.org/10.1111/j.1365-2141.2009.07970.x	Population not of interest
Nuclear accumulation of androgen receptor in gender difference of dilated cardiomyopathy due to lamin A/C mutations	Arimura, T;Onoue, K;Takahashi-Tanaka, Y;Ishikawa, T;Kuwahara, M;Setou, M;Shigenobu, S;Yamaguchi, K;Bertrand, AT;Machida, N;Takayama, K;Fukusato, M;Tanaka, R;Somekawa, S;Nakano, T;Yamane, Y;Kuba, K;Imai, Y;Saito, Y;Bonne, G;Kimura, A		CARDIOVASCULAR RESEARCH	2013	https://doi.org/10.1093/cvr/cvt106	Population not of interest
Obesity does not aggravate osteoporosis or osteoblastic insulin resistance in orchiectomized rats	Potikanond, Saranyapin;Rattanachote, Pinyada;Pintana, Hiranya;Suntornsaratoon, Panan;Charoenphandhu, Narattaphol;Chattipakorn, Nipon;Chattipakorn, Siriporn		The Journal of Endocrinology	2016	https://doi.org/10.1530/JOE-15-0333	Population not of interest
Oestradiol metabolism and androgen receptor genotypes are associated with right ventricular function	Ventetuolo, CE;Mitra, N;Wan, F;Manichaikul, A;Barr, RG;Johnson, C;Bluemke, DA;Lima, JAC;Tandri, H;Ouyang, P;Kawut, SM		EUROPEAN RESPIRATORY JOURNAL	2016	https://doi.org/10.1183/13993003.01083-2015	Population not of interest
Paradoxical effect of testosterone supplementation therapy on cardiac ischemia/reperfusion injury in aged rats	Seara, FAG;Barbosa, RAQ;Santos, MVN;Domingos, AE;Monnerat, G;Carvalho, AB;Olivares, EL;Mill, JG;Nascimento, JHM;de Carvalho, ACC		JOURNAL OF STEROID BIOCHEMISTRY AND MOLECULAR BIOLOGY	2019	https://doi.org/10.1016/j.jsbmb.2019.03.012	Population not of interest
Paradoxical Sleep Deprivation Causes Cardiac Dysfunction and the Impairment Is Attenuated by Resistance Training	Giampá, SQD;Monico-Neto, M;de Mello, MT;Souza, HD;Tufik, S;Lee, KS;Koike, MK;dos Santos, AA;Antonio, EL;Serra, AJ;Tucci, PJF;Antunes, HKM		PLOS ONE	2016	https://doi.org/10.1371/journal.pone.0167029	Population not of interest
Participation of adrenomedullin and its relation with vascular endothelial growth factor in androgen regulation of prostatic blood flow in vivo	Shibata, Y;Kashiwagi, B;Arai, S;Magari, T;Suzuki, K;Honma, S		UROLOGY	2006	https://doi.org/10.1016/j.urology.2006.06.025	Population not of interest
Pediatric Brain Natriuretic Peptide Concentrations Vary with Age and Sex and Appear to Be Modulated by Testosterone	Saenger, AK;Dalenberg, DA;Bryant, SC;Grebe, SK;Jaffe, AS		CLINICAL CHEMISTRY	2009	https://doi.org/10.1373/clinchem.2009.123778	Population not of interest
PERCEIVED TIREDNESS AND HEART RATE VARIABILITY IN RELATION TO OVERLOAD DURING A FIELD HOCKEY WORLD CUP	Parrado, E;Cervantes, J;Pintanel, M;Rodas, G;Capdevila, L		PERCEPTUAL AND MOTOR SKILLS	2010	https://doi.org/10.2466/PMS.110.3.699-713	Population not of interest
Pharmacological evidence that Ca<SUP>2+</SUP> channels and, to a lesser extent, K<SUP>+</SUP> channels mediate the relaxation of testosterone in the canine basilar artery	Ramírez-Rosas, MB;Cobos-Puc, LE;Muñoz-Islas, E;González-Hernández, A;Sánchez-López, A;Villalón, CM;MaassenVanDenBrink, A;Centurión, D		STEROIDS	2011	https://doi.org/10.1016/j.steroids.2010.12.012	Population not of interest
Pharmacologic options for the management of cachexia	Johnson, J.L.;McNulty, C.;Simmons, A.K.		U.S. Pharmacist	2019	https://www.scopus.com/inward/record.uri?eid=2-s2.0-85085063666&partnerID=40&md5=3761943661ef93f09072f785fe6cb5fb	Review or theory article
Pharmacotherapy for erectile dysfunction: Clinical practice guidelines	Colson, MH;Cuzin, B;Faix, A;Grellet, L;Huyghes, E		SEXOLOGIES	2018	https://doi.org/10.1016/j.sexol.2018.01.009	Review or theory article
Physical activity, nutrition, and chronic heart failure	Thibault, R;Meyer, P;Cano, N		NUTRITION CLINIQUE ET METABOLISME	2014	https://doi.org/10.1016/j.nupar.2014.10.005	Review or theory article
Physiological basis of fatigue	Evans, WJ;Lambert, CP		AMERICAN JOURNAL OF PHYSICAL MEDICINE & REHABILITATION	2007	https://doi.org/10.1097/PHM.0b013e31802ba53c	Review or theory article
Physiological testosterone attenuates profibrotic activities of rat cardiac fibroblasts through modulation of nitric oxide and calcium homeostasis	Chung, Cheng-Chih;Lin, Yung-Kuo;Kao, Yu-Hsun;Lin, Shyh-Hsiang;Chen, Yi-Jen		Endocrine Journal	2021	https://doi.org/10.1507/endocrj.EJ20-0344	Population not of interest
Physiologic testosterone therapy has no effect on serum levels of tumour necrosis factor-alpha in men with chronic heart failure	Pugh, Peter J.;Jones, Richard D.;Malkin, Chris J.;Hall, Joanne;Nettleship, Joanne E.;Kerry, Katherine E.;Jones, T. Hugh;Channer, Kevin S.		Endocrine Research	2005	https://doi.org/10.1080/07435800500406205	Population not of interest
Pituitary-gonadal dysfunction in low-output cardiac failure	Tappler, B.;Katz, M.		Clinical Endocrinology	1979	https://doi.org/10.1111/j.1365-2265.1979.tb02075.x	Population not of interest
Plasma osteoprotegerin, its correlates, and risk of heart failure: a prospective cohort study	di Giuseppe, Romina;Biemann, Ronald;Wirth, Janine;Menzel, Juliane;Isermann, Berend;Stangl, Gabriele I.;Fritsche, Andreas;Boeing, Heiner;Schulze, Matthias B.;Weikert, Cornelia		European Journal of Epidemiology	2017	https://doi.org/10.1007/s10654-016-0172-4	Population not of interest
Plasma testosterone and arrhythmic events in male patients with arrhythmogenic right ventricular cardiomyopathy	Ren, J;Chen, L;Zhang, NN;Chen, X;Zhao, Q;Chen, K;Li, XJ;Ruschitzka, F;Duru, F;Song, JP		ESC HEART FAILURE	2020	https://doi.org/10.1002/ehf2.12704	Population not of interest
Plasma testosterone concentration in men with heart failure and preserved ejection fraction (HFPEF): associations with clinical variables and prognostic relevance	Pellicori, P;Hobkirk, J;Prapa, M;Antony, R;Dierckx, R;Dicken, B;Mabote, T;Clark, AL;Cleland, JGF		EUROPEAN JOURNAL OF HEART FAILURE	2013		Not available
Practical recommendations for the management of testosterone deficiency	Burte, C.;Lejeune, H.;Faix, A.;Desvaux, P.;Almont, T.;Cuzin, B.;Huyghe, E.		Progres en Urologie	2021	https://doi.org/10.1016/j.purol.2020.09.026	Review or theory article
Pre-diagnostic free androgen and estradiol levels influence heart failure risk in both women and men: A prospective cohort study in the UK Biobank	Lim, Jungeun;Hashemian, Maryam;Blechter, Batel;Roger, Véronique L.;Wong, Jason Y. Y.		European Journal of Heart Failure	2024	https://doi.org/10.1002/ejhf.3189	Wrong measures or outcomes
Predicted Skeletal Muscle Mass and 4-Year Cardiovascular Disease Incidence in Middle-Aged and Elderly Participants of IKARIA Prospective Epidemiological Study: The Mediating Effect of Sex and Cardiometabolic Factors	Chrysohoou, C;Kouvari, M;Lazaros, G;Varlas, J;Dimitriadis, K;Zaromytidou, M;Masoura, C;Skoumas, J;Kambaxis, M;Galiatsatos, N;Papanikolaou, A;Xydis, P;Konstantinou, K;Pitsavos, C;Tsioufis, K;Stefanadis, C		NUTRIENTS	2020	https://doi.org/10.3390/nu12113293	Population not of interest
Predictive value of serum testosterone for type 2 diabetes risk assessment in men	Atlantis, E;Fahey, P;Martin, S;O'Loughlin, P;Taylor, AW;Adams, RJ;Shi, ZM;Wittert, G		BMC ENDOCRINE DISORDERS	2016	https://doi.org/10.1186/s12902-016-0109-7	Population not of interest
Prenatal and/or postnatal high-fat diet alters testicular parameters in adult Wistar Albino rats	Campos-Silva, Pamella;Costa, Waldemar S.;Sampaio, Francisco J. B.;Gregorio, Bianca M.		Histology and Histopathology	2018	https://doi.org/10.14670/HH-11-941	Population not of interest
Prenatal exposure to Di(2-ethylhexyl) phthalate and high-fat diet synergistically disrupts gonadal function in male mice†	Barakat, Radwa;Lin, Po-Ching Patrick;Bunnell, Mary;Oh, Ji-Eun;Rattan, Saniya;Arnieri, Cyrus;Flaws, Jodi A.;Ko, CheMyong J.		Biology of Reproduction	2024	https://doi.org/10.1093/biolre/ioae029	Population not of interest
Preservation of performance and quality of life in chronic heart failure (Part 2): Treatment of comorbidities	von Haehling, S.;Arzt, M.;Doehner, W.;Edelmann, F.;Evertz, R.;Ebner, N.;Herrmann-Lingen, C.;Garfias-Veitl, T.;Koziolek, M.;Noutsias, M.;Schulze, P.C.;Wachter, R.;Hasenfuß, G.;Laufs, U.		Kardiologie	2022	https://doi.org/10.1007/s12181-022-00574-0	Review or theory article
Preserved muscle protein metabolism in obese patients with chronic heart failure	Aquilani, R;La Rovere, MT;Febo, O;Boschi, F;Iadarola, P;Corbellini, D;Viglio, S;Bongiorno, AI;Pastoris, O;Verri, M		INTERNATIONAL JOURNAL OF CARDIOLOGY	2012	https://doi.org/10.1016/j.ijcard.2011.03.032	Population not of interest
Prevalence and clinical implications of testosterone deficiency in men with end-stage renal disease	Carrero, JJ;Qureshi, AR;Nakashima, A;Arver, S;Parini, P;Lindholm, B;Bárány, P;Heimbürger, O;Stenvinkel, P		NEPHROLOGY DIALYSIS TRANSPLANTATION	2011	https://doi.org/10.1093/ndt/gfq397	Population not of interest
Prevention of βeta-adrenergic-induced Adverse Cardiac Remodeling by Gonadectomy in Male but Not Female Spontaneously Hypertensive Rats	Magubane, M;Michel, FS;Erlwanger, KH;Norton, GR;Woodiwiss, AJ		JOURNAL OF CARDIOVASCULAR PHARMACOLOGY	2017	https://doi.org/10.1097/FJC.0000000000000506	Population not of interest
Primary and tumor mouse Leydig cells exposed to polychlorinated naphthalenes mixture: Effect on estrogen related-receptors expression, intracellular calcium level and sex hormones secretion	Pardyak, L;Kaminska, A;Galas, J;Ptak, A;Bilinska, B;Kotula-Balak, M		TISSUE & CELL	2016	https://doi.org/10.1016/j.tice.2016.08.004	Population not of interest
Processing emotions: Effects of menstrual cycle phase and premenstrual symptoms on the startle reflex, facial EMG and heart rate	Armbruster, Diana;Grage, Tobias;Kirschbaum, Clemens;Strobel, Alexander		Behavioural Brain Research	2018	https://doi.org/10.1016/j.bbr.2018.05.030	Population not of interest
Prognostic value of a left atrioventricular coupling index in pre- and post-menopausal women from the Multi-Ethnic Study of Atherosclerosis	Pezel, T;Michos, ED;Varadarajan, V;Shabani, M;Venkatesh, BA;Vaidya, D;Kato, Y;De Vasconcellos, HD;Heckbert, SR;Wu, CO;Post, WS;Bluemke, DA;Allison, MA;Henry, P;Lima, JAC		FRONTIERS IN CARDIOVASCULAR MEDICINE	2022	https://doi.org/10.3389/fcvm.2022.1066849	Population not of interest
Prolactin (PRL), thyreotropin (TSH), free thyroid hormons (fT4), (fT3) and testosterone (TTE) level in men with chronic heart failure	Opalińska-Ciszek, E.;Niemczyk, S.;Matuszkiewicz-Rowińska, J.		Polskie Archiwum Medycyny Wewnetrznej	2005	https://www.scopus.com/inward/record.uri?eid=2-s2.0-33644808568&partnerID=40&md5=f75e997fbcae22d08f0cae6947ff1b0d	Population not of interest
[Prolactin (PRL), thyrotropin (TSH), free thyroid hormones (fT4), (fT3) and testosterone (TTE) level in men with chronic heart failure]	Opalińska-Ciszek, Ewa;Niemczyk, Stanisław;Matuszkiewicz-Rowińska, Joanna		Polskie Archiwum Medycyny Wewnetrznej	2005		Population not of interest
PROLIFERATIVE THYROID LESIONS AND HYPERTHYROIDISM IN CAPTIVE FISHERS (<i>MARTES PENNANTI</i>)	Bunting, EM;Garner, MM;Abou-Madi, N;Schmidt, RE;Kollias, GV		JOURNAL OF ZOO AND WILDLIFE MEDICINE	2010	https://doi.org/10.1638/2009-0186R2.1	Population not of interest
Prostate effect in dogs with the aldosterone receptor blocker eplerenone	Levin, S.;McMahon, E.;John-Baptiste, A.;Bell, R.R.		Toxicologic Pathology	2013	https://doi.org/10.1177/0192623312468516	Population not of interest
Protective effect of spironolactone on endothelial cell apoptosis	Williams, TA;Verhovez, A;Milan, A;Veglio, F;Mulatero, P		ENDOCRINOLOGY	2006	https://doi.org/10.1210/en.2005-1318	Population not of interest
Protective effects of exercise training on endothelial dysfunction induced by total sleep deprivation in healthy subjects	Sauvet, F;Arnal, PJ;Tardo-Dino, PE;Drogou, C;Van Beers, P;Bougard, C;Rabat, A;Dispersyn, G;Malgoyre, A;Leger, D;Gomez-Merino, D;Chennaoui, M		INTERNATIONAL JOURNAL OF CARDIOLOGY	2017	https://doi.org/10.1016/j.ijcard.2017.01.049	Population not of interest
Psychopathology among anabolic-androgenic steroid using and non-using female athletes in Norway	Scarth, Morgan;Jørstad, Marie Lindvik;Reierstad, Amund;Klonteig, Sandra;Torgersen, Svenn;Hullstein, Ingunn R.;Bjørnebekk, Astrid		Journal of Psychiatric Research	2022	https://doi.org/10.1016/j.jpsychires.2022.09.023	Population not of interest
Psychophysiological Stress Markers During Preseason Among Elite Female Soccer Players	Botelho, Renata;Abad, Cesar C. C.;Spadari, Regina C.;Winckler, Ciro;Garcia, Márcia C.;Guerra, Ricardo L. F.		Journal of Strength and Conditioning Research	2022	https://doi.org/10.1519/JSC.0000000000003702	Population not of interest
PULMONARY EMBOLISM AND HEART FAILURE FROM EXOGENOUS TESTOSTERONE USE	Sachdeva, A;Ogbonna, RN;Chatterjee, T		CHEST	2022	https://doi.org/10.1016/j.chest.2022.08.1919	Not available
Pulmonary rehabilitation in chronic obstructive pulmonary disease: Androgenotherapy, why? For whom? How?	Thibault, R;Samaras, N;Samaras, D;Chambellan, A;Pichard, C		NUTRITION CLINIQUE ET METABOLISME	2016	https://doi.org/10.1016/j.nupar.2015.12.008	Population not of interest
Pulmonary vasodilatory action of testosterone: Evidence of a calcium antagonistic action	Jones, RD;English, KM;Pugh, PJ;Morice, AH;Jones, TH;Channer, KS		JOURNAL OF CARDIOVASCULAR PHARMACOLOGY	2002	https://doi.org/10.1097/00005344-200206000-00006	Population not of interest
Purification of androgen receptors in human sebocytes and hair	Sawaya, M. E.		The Journal of Investigative Dermatology	1992	https://doi.org/10.1111/1523-1747.ep12462313	Population not of interest
QT/RR coherence is associated with testosterone levels in men with chronic spinal cord injury	La Fountaine, Michael F.;Wecht, Jill M.;Cirnigliaro, Christopher M.;Kirshblum, Steven C.;Spungen, Ann M.;Bauman, William A.		Neuroendocrinology	2011	https://doi.org/10.1159/000323773	Population not of interest
Quercetin-loaded on whey protein improves male fertility parameters and atherogenic indices of rats on a western-style diet	Mousavi, S.N.;Seyed Dorraji, M.S.;Pourmansouri, Z.;Mohammadian, M.;Chiti, H.;Moghaddam, N.;Hosseini, E.		Journal of Functional Foods	2022	https://doi.org/10.1016/j.jff.2021.104904	Population not of interest
Rapid screening of anabolic steroids in horse urine with ultra-high-performance liquid chromatography/tandem mass spectrometry after chemical derivatisation	Wong, Colton H. F.;Leung, David K. K.;Tang, Francis P. W.;Wong, Jenny K. Y.;Yu, Nola H.;Wan, Terence S. M.		Journal of Chromatography. A	2012	https://doi.org/10.1016/j.chroma.2011.12.095	Population not of interest
Reaction time, seminal fructose, fructolytic index and blood testosterone profile in Holstein-Friesian and crossbred bulls	Patel, K.V.;Chauhan, M.K.;Mehta, V.M.;Dugwekar, Y.G.		Indian Journal of Animal Sciences	2001	https://www.scopus.com/inward/record.uri?eid=2-s2.0-0035595533&partnerID=40&md5=4bd8523ea742c6ae4d0f3535f860282e	Population not of interest
Receptor binding, biological, and immunological properties of chemically deglycosylated pituitary lutropin	Sairam, M.R.;Schiller, P.W.		Archives of Biochemistry and Biophysics	1979	https://doi.org/10.1016/0003-9861(79)90248-0	Population not of interest
Recruitment of beta-catenin by wild-type or mutant androgen receptors correlates with ligand-stimulated growth of prostate cancer cells	Masiello, David;Chen, Shao-Yong;Xu, Youyuan;Verhoeven, Manon C.;Choi, Eunis;Hollenberg, Anthony N.;Balk, Steven P.		Molecular Endocrinology (Baltimore, Md.)	2004	https://doi.org/10.1210/me.2003-0436	Population not of interest
Recruitment of β-catenin by wild-type or mutant androgen receptors correlates with ligand-stimulated growth of prostate cancer cells	Masiello, D.;Chen, S.-Y.;Xu, Y.;Verhoeven, M.C.;Choi, E.;Hollenberg, A.N.;Balk, S.P.		Molecular Endocrinology	2004	https://doi.org/10.1210/me.2003-0436	Population not of interest
Reduced Circulating Levels of Testosterone and Insulin-Like Growth Factor Predict the Prevalence of Hyperuricaemia, the Major Cardiovascular Risk Factor, in Men with Systolic Chronic Heart Failure.	Jankowska, EA;Rozentryt, P;Ponikowska, B;Nowak, J;Borodulin-Nadzieja, L;Polonski, L;Banasiak, W;Ponikowski, P		ENDOCRINE REVIEWS	2010		Not available
Reduced Estradiol-Induced Vasodilation and Poly-(ADP-Ribose) Polymerase (PARP) Activity in the Aortas of Rats with Experimental Polycystic Ovary Syndrome (PCOS)	Masszi, G;Horvath, EM;Tarszabo, R;Benko, R;Novak, A;Buday, A;Tokes, AM;Nadasy, GL;Hamar, P;Benyó, Z;Varbiro, S		PLOS ONE	2013	https://doi.org/10.1371/journal.pone.0055589	Population not of interest
Reduced testosterone levels in males with lone atrial fibrillation	Lai, J.;Zhou, D.;Xia, S.;Shang, Y.;Want, L.;Zheng, L.;Zhu, J.		Clinical Cardiology	2009	https://doi.org/10.1002/clc.20423	Population not of interest
Reduction in circulating testosterone relates to exercise capacity in men with chronic heart failure	Jankowska, Ewa A.;Filippatos, Gerasimos;Ponikowska, Beata;Borodulin-Nadzieja, Ludmila;Anker, Stefan D.;Banasiak, Waldemar;Poole-Wilson, Philip A.;Ponikowski, Piotr		Journal of Cardiac Failure	2009	https://doi.org/10.1016/j.cardfail.2008.12.011	Population not of interest
Reduction in serum testosterone deteriorates exercise capacity in men in the course of chronic heart failure	Jankowska, EA;Biel, B;Ponikowska, B;Borodulin-Nadzieja, L;Petruk-Kowalczyk, J;Banasiak, W;Poole-Wilson, PA;Ponikowski, P		EUROPEAN JOURNAL OF HEART FAILURE	2007	https://doi.org/10.1016/S1567-4215(07)60413-5	Population not of interest
Regulation of adrenomedullin release from human endothelial cells by sex steroids and angiotensin-II	Pearson, LJ;Rait, C;Nicholls, MG;Yandle, TG;Evans, JJ		JOURNAL OF ENDOCRINOLOGY	2006	https://doi.org/10.1677/joe.1.06815	Population not of interest
Regulation of ovarian follicular growth and steroidogenesis by low-amplitude LH pulses	Peluso, J. J.;Gruenberg, M. L.;Steger, R. W.		The American Journal of Physiology	1984	https://doi.org/10.1152/ajpregu.1984.246.2.R184	Population not of interest
Regulation of testicular steroid production in vitro by gonadotropins (GTH I and GTH II) and cyclic AMP in coho salmon (Oncorhynchus kisutch)	Planas, J. V.;Swanson, P.;Dickhoff, W. W.		General and Comparative Endocrinology	1993	https://doi.org/10.1006/gcen.1993.1099	Population not of interest
Relation of Testosterone Levels to Mortality in Men With Heart Failure	Yoshihisa, Akiomi;Suzuki, Satoshi;Sato, Yu;Kanno, Yuki;Abe, Satoshi;Miyata, Makiko;Sato, Takamasa;Oikawa, Masayoshi;Kobayashi, Atsushi;Yamaki, Takayoshi;Kunii, Hiroyuki;Nakazato, Kazuhiko;Ishida, Takafumi;Takeishi, Yasuchika		The American Journal of Cardiology	2018	https://doi.org/10.1016/j.amjcard.2018.01.052	Population not of interest
Relationship between heart rate variability and the serum testosterone-to-cortisol ratio during military service	Huovinen, J.;Tulppo, M.;Nissilä, J.;Linnamo, V.;Häkkinen, K.;Kyrolainen, H.		European Journal of Sport Science	2009	https://doi.org/10.1080/17461390902874040	Population not of interest
Relationship between high circulating adiponectin with bone mineral density and bone metabolism in elderly males with chronic heart failure	Bozic, Biljana;Loncar, Goran;Prodanovic, Nenad;Radojicic, Zoran;Cvorovic, Vojkan;Dimkovic, Sinisa;Popovic-Brkic, Vera		Journal of Cardiac Failure	2010	https://doi.org/10.1016/j.cardfail.2009.12.015	Population not of interest
Relationship Between Higher Estradiol Levels and 9-Year Mortality in Older Women: The Invecchiare in Chianti Study	Maggio, M;Ceda, GP;Lauretani, F;Bandinelli, S;Ruggiero, C;Guralnik, JM;Metter, EJ;Ling, SM;Paolisso, G;Valenti, G;Cappola, AR;Ferrucci, L		JOURNAL OF THE AMERICAN GERIATRICS SOCIETY	2009	https://doi.org/10.1111/j.1532-5415.2009.02464.x	Population not of interest
[Relationship between levels of sex hormones and response to cardiac resynchronisation therapy in men]	Enina, T. N.;Kuznetsov, V. A.;Soldatova, A. M.;Petelina, T. I.;Krinochkin, D. V.;Dyachkov, S. M.;Rychkov, A. Y.;Gorbunova, T. Y.		Kardiologiia	2018		Population not of interest
Relationship between low levels of anabolic hormones and 6-year mortality in older men - The aging in the Chianti area (InCHIANTI) study	Maggio, M;Lauretani, F;Ceda, GP;Bandinelli, S;Ling, SM;Metter, EJ;Artoni, A;Carassale, L;Cazzato, A;Ceresini, G;Guralnik, JM;Basaria, S;Valenti, G;Ferrucci, L		ARCHIVES OF INTERNAL MEDICINE	2007	https://doi.org/10.1001/archinte.167.20.2249	Population not of interest
Relationship between serum testosterone and clinical characteristics in men with heart failure	Ahmed, D;Zhang, J;Yassin, A;Crundall, A;Sherwi, N;Buga, L;Hobkirk, JP;Goode, KM;Clark, AL;Cleland, JGF		EUROPEAN HEART JOURNAL	2010		Not available
Relationship of nutritional status with urine gonadotropin and sex hormones in preschool boys	Wang, Y.;Chen, C.;Ma, Y.;Hang, B.;Hang, Y.;Rui, F.;Yao, M.;Qin, L.;Ben, Z.;Nie, S.;Xu, Z.		Chinese General Practice	2019	https://doi.org/10.12114/j.issn.1007-9572.2019.00.031	Population not of interest
Remote limb ischemic postconditioning attenuates myocardial dysfunction induced by testicular torsion/detorsion in rats	Liu, QH;Abbott, GW;Li, JX;Liu, T;Wang, QF;Ju, F;Hu, ZY		AMERICAN JOURNAL OF PHYSIOLOGY-REGULATORY, INTEGRATIVE AND COMPARATIVE PHYSIOLOGY	2023	https://doi.org/10.1152/ajpregu.00263.2022	Population not of interest
Reply to the letter "Androgens in cardiac fibrosis and other cardiovascular mechanisms"	Chung, CC;Kao, YH;Lua, YY;Chen, YJ		INTERNATIONAL JOURNAL OF CARDIOLOGY	2015	https://doi.org/10.1016/j.ijcard.2014.12.130	Not available
Reproductive performance is associated with seasonal plasma reproductive hormone levels, steroidogenic enzymes and sex hormone receptor expression levels in cultured Asian yellow pond turtles (<i>Mauremys mutica</i>)	Wang, YK;Liu, XL;Li, W;Zhao, J;Liu, HY;Yu, LY;Zhu, XP		COMPARATIVE BIOCHEMISTRY AND PHYSIOLOGY B-BIOCHEMISTRY & MOLECULAR BIOLOGY	2021	https://doi.org/10.1016/j.cbpb.2021.110566	Population not of interest
Resistance exercise and testosterone treatment alters the proportion of numerical density of capillaries of the left ventricle of aging Wistar rats	Goncalves, L;de Souza, RR;Maifrino, LBM;Caperuto, ÉC;Carbone, PO;Rodrigues, B;Gama, EF		AGING MALE	2014	https://doi.org/10.3109/13685538.2014.919252	Population not of interest
Response to Letter: "Effects of Testosterone Replacement on Electrocardiographic Parameters in Men: Findings From Two Randomized Trials"	Gagliano-Jucá, T;Basaria, S		JOURNAL OF CLINICAL ENDOCRINOLOGY & METABOLISM	2017	https://doi.org/10.1210/jc.2017-00196	Not available
Responsiveness of prepubertal crossbred bull calves to exogenous GnRH and its impact on reproductive hormones under tropical conditions	Bharath Kumar, B. S.;Pandita, Sujata;Prakash, B. S.;Mallick, Smrutirekha;Mili, Bhabesh		SpringerPlus	2016	https://doi.org/10.1186/s40064-016-1956-4	Population not of interest
Re: testosterone therapy during exercise rehabilitation in male patients with chronic heart failure who have low testosterone status: a double-blind randomized controlled feasibility study	Seftel, Allen D.		The Journal of Urology	2014	https://doi.org/10.1016/j.juro.2013.11.081	Not available
Risk of major adverse cardiovascular events among second-line hormonal therapy for metastatic castration-resistant prostate cancer: A real-world evidence study	Liu, JM;Lin, CC;Chen, MF;Liu, KL;Lin, CF;Chen, TH;Wu, CT		PROSTATE	2021	https://doi.org/10.1002/pros.24096	Population not of interest
Risks of Serious Toxicities from Intermittent versus Continuous Androgen Deprivation Therapy for Advanced Prostate Cancer: A Population Based Study	Tsai, HT;Pfeiffer, RM;Philips, GK;Barac, A;Fu, AZ;Penson, DF;Zhou, YJ;Potosky, AL		JOURNAL OF UROLOGY	2017	https://doi.org/10.1016/j.juro.2016.12.022	Population not of interest
Role of androgen and estrogen receptors for the action of dehydroepiandrosterone (DHEA)	Engdahl, Cecilia;Lagerquist, Marie K.;Stubelius, Alexandra;Andersson, Annica;Studer, Erik;Ohlsson, Claes;Westberg, Lars;Carlsten, Hans;Forsblad-d'Elia, Helena		Endocrinology	2014	https://doi.org/10.1210/en.2013-1561	Population not of interest
Role of putrescine on androgen-elicited positive inotropism in the left atrium of rats	Velasco, L;Secades, L;Bordallo, C;Bordallo, J;de Boto, MJG;Rubín, JM;Hidalgo, A;Cantabrana, B;Sánchez, M		JOURNAL OF CARDIOVASCULAR PHARMACOLOGY	2008	https://doi.org/10.1097/FJC.0b013e31818018aa	Population not of interest
Role of sex hormones in modulating myocardial perfusion and coronary flow reserve	Haider, A;Bengs, S;Portmann, A;Rossi, A;Ahmed, H;Etter, D;Warnock, GI;Mikail, N;Grämer, M;Meisel, A;Gisler, L;Jie, C;Keller, C;Kozerke, S;Weber, B;Schibli, R;Mu, LJ;Kaufmann, PA;Regitz-Zagrosek, V;Ametamey, SM;Gebhard, C		EUROPEAN JOURNAL OF NUCLEAR MEDICINE AND MOLECULAR IMAGING	2022	https://doi.org/10.1007/s00259-022-05675-2	Population not of interest
Role of testosterone in the treatment of cardiovascular disease	Webb, C.M.;Collins, P.		European Cardiology Review	2017	https://doi.org/10.15420/ecr.2017:21:1	Review or theory article
Sacubitril/Valsartan Improves Sexual Function and Fibrosis of the Clitoral and Vaginal Tissues in Female Spontaneously Hypertensive Rats	Zhuang, CC;Yi, GZ;Wang, WJ;Sun, RM;Qi, MM;Yu, J		JOURNAL OF CARDIOVASCULAR PHARMACOLOGY	2022		Population not of interest
Sarcopenia and Frailty in Heart Failure: Is There a Biomarker Signature?	Sato, R;Vatic, M;da Fonseca, GWP;von Haehling, S		CURRENT HEART FAILURE REPORTS	2022	https://doi.org/10.1007/s11897-022-00575-w	Review or theory article
Sarcopenia: Inflammatory and Humoral Markers in Older Heart Failure Patients	Sangali, Tamirys Delazeri;Souza, Gabriela Corrêa;Ribeiro, Édina Caroline Ternus;Perry, Ingrid Dalira Schweigert		Arquivos Brasileiros De Cardiologia	2023	https://doi.org/10.36660/abc.20220369	Population not of interest
Sarcopenia predicts adverse outcomes in an elderly population with coronary artery disease: a systematic review and meta-analysis	Xue, Q.;Wu, J.;Ren, Y.;Hu, J.;Yang, K.;Cao, J.		BMC Geriatrics	2021	https://doi.org/10.1186/s12877-021-02438-w	Review or theory article
Scientific overview of hormone treatment used for rejuvenation	Morley, JE		FERTILITY AND STERILITY	2013	https://doi.org/10.1016/j.fertnstert.2013.04.009	Review or theory article
Seasonal changes in the hippocampal formation of hoarding and non-hoarding tits	Lange, H;Walker, L;Orell, M;Smulders, T		LEARNING & BEHAVIOR	2022	https://doi.org/10.3758/s13420-021-00481-6	Population not of interest
Seasonal changes in the scrotal skin histology in relation to thermoregulation and testosterone level in camel and buffalo bull	Ahmed, Shakil;Qureshi, Anas Sarwar;Usman, Muhammad;Rehan, Sarmad;Deeba, Farrah;Ateeq, Muhammad Khalil;Younus, Muhammad;Naeem, Muhammad Ahsan;Umar, Zaima;Taseer, Muhammad Sulman Ali		Anatomia, Histologia, Embryologia	2023	https://doi.org/10.1111/ahe.12933	Population not of interest
Secondary hypogonadism in older men: its relation to impotence	Korenman, S. G.;Morley, J. E.;Mooradian, A. D.;Davis, S. S.;Kaiser, F. E.;Silver, A. J.;Viosca, S. P.;Garza, D.		The Journal of Clinical Endocrinology and Metabolism	1990	https://doi.org/10.1210/jcem-71-4-963	Review or theory article
Serum C-reactive protein in elderly men and women: Association with mortality, morbidity and various biochemical values	Evrin, P.-E.;Nilsson, S.E.;Öberg, T.;Malmberg, B.		Scandinavian Journal of Clinical and Laboratory Investigation	2005	https://doi.org/10.1080/00365510510013505	Population not of interest
Serum dihydrotestosterone levels are associated with adverse myocardial remodeling in patients with severe aortic valve stenosis before and after aortic valve replacement	Schafstedde, M;Nordmeyer, J;Berger, F;Knosalla, C;Mertins, P;Ziehm, M;Kirchner, ML;Regitz-Zagrosek, V;Kuehne, T;Kraus, M;Nordmeyer, S		AMERICAN JOURNAL OF PHYSIOLOGY-HEART AND CIRCULATORY PHYSIOLOGY	2022	https://doi.org/10.1152/ajpheart.00288.2022	Population not of interest
Serum sex hormone levels and heart rate variability as predictors for women with generalized anxiety disorder	Sun, MM;Cui, KY;Yang, LM;Bi, XJ;Liu, JT		INTERNATIONAL JOURNAL OF CLINICAL AND EXPERIMENTAL MEDICINE	2020		Population not of interest
Serum testosterone level correlates with left ventricular hypertrophy in older women	Szadkowska, I;Guligowska, A;Jegier, A;Pawlikowski, M;Pisarek, H;Winczyk, K;Kostka, T		FRONTIERS IN ENDOCRINOLOGY	2023	https://doi.org/10.3389/fendo.2022.1079043	Population not of interest
Serum Testosterone Levels and Mortality in Men With CKD Stages 3-4	Khurana, KK;Navaneethan, SD;Arrigain, S;Schold, JD;Nally, JV;Shoskes, DA		AMERICAN JOURNAL OF KIDNEY DISEASES	2014	https://doi.org/10.1053/j.ajkd.2014.03.010	Population not of interest
Severe menses-associated hypertension successfully treated with gonadotropin-releasing hormone agonist	Laffin, L.J.;Jafar, M.S.;Bakris, G.L.		Journal of Clinical Hypertension	2017	https://doi.org/10.1111/jch.13052	Population not of interest
Severity of acute heart failure in men according to diabetes mellitus: the role of testosterone and renal dysfunction	Čulić, Viktor;Bušić, Željko		International Journal of Cardiology	2013	https://doi.org/10.1016/j.ijcard.2013.07.220	Not available
Severity of acute heart failure in men according to diabetes mellitus: The role of testosterone and renal dysfunction	Culic, V;Busic, Z		INTERNATIONAL JOURNAL OF CARDIOLOGY	2013	https://doi.org/10.1016/j.ijcard.2013.07.220	Not available
Severity of anabolic steroid dependence, executive function, and personality traits in substance use disorder patients in Norway	Scarth, Morgan;Havnes, Ingrid A.;Jørstad, Marie L.;McVeigh, Jim;Van Hout, Marie Claire;Westlye, Lars T.;Torgersen, Svenn;Bjørnebekk, Astrid		Drug and Alcohol Dependence	2022	https://doi.org/10.1016/j.drugalcdep.2022.109275	Population not of interest
Sex and gender differences in myocardial hypertrophy and heart failure	Regitz-Zagrosek, V.;Seeland, U.		Wiener Medizinische Wochenschrift	2011	https://doi.org/10.1007/s10354-011-0892-8	Review or theory article
Sex and gender-specific aspects in prediabetes and diabetes mellitus-clinical recommendations (Update 2023)	Kautzky-Willer, A;Leutner, M;Abrahamian, H;Frühwald, L;Hoppichler, F;Lechleitner, M;Harreiter, J		WIENER KLINISCHE WOCHENSCHRIFT	2023	https://doi.org/10.1007/s00508-023-02185-5	Review or theory article
Sex differences and menstrual cycle effects in human spatial memory	Postma, A.;Winkel, J.;Tuiten, A.;van Honk, J.		Psychoneuroendocrinology	1999	https://doi.org/10.1016/s0306-4530(98)00073-0	Review or theory article
Sex differences in endothelin-1-mediated vasoconstrictor tone in middle-aged and older adults	Stauffer, BL;Westby, CM;Greiner, JJ;Van Guilder, GP;DeSouza, CA		AMERICAN JOURNAL OF PHYSIOLOGY-REGULATORY INTEGRATIVE AND COMPARATIVE PHYSIOLOGY	2010	https://doi.org/10.1152/ajpregu.00626.2009	Population not of interest
Sex differences in muscle wasting	Anderson, L.J.;Liu, H.;Garcia, J.M.		Advances in Experimental Medicine and Biology	2017	https://doi.org/10.1007/978-3-319-70178-3_9	Population not of interest
Sex Differences in Stress Response: Classical Mechanisms and Beyond	Hodes, Georgia E.;Bangasser, Debra;Sotiropoulos, Ioannis;Kokras, Nikolaos;Dalla, Christina		Current Neuropharmacology	2024	https://doi.org/10.2174/1570159X22666231005090134	Review or theory article
Sex hormone-binding globulin and heart failure: a passive carrier of steroid hormones or an active hormone itself?	Jankowska, Ewa A.;Ponikowski, Piotr		Revista Espanola De Cardiologia	2009	https://doi.org/10.1016/s1885-5857(09)73528-5	Not available
Sex hormone-binding globulin and heart failure hospitalizations in patients with dysglycemia: Experiences from the outcome reduction with an Initial Glargine Intervention trial	Wang, Anne;Hess, Sibylle;Lee, Shun Fu;Gerstein, Hertzel C.		Diabetes Research and Clinical Practice	2023	https://doi.org/10.1016/j.diabres.2023.111010	Population not of interest
Sex hormone-binding globulin: a new marker of disease severity and prognosis in men with chronic heart failure	Pascual-Figal, Domingo A.;Tornel, Pedro L.;Nicolás, Francisco;Sánchez-Más, Jesús;Martínez, María D.;Gracia, María R.;Garrido, Iris P.;Ruipérez, Juan A.;Valdés, Mariano		Revista Espanola De Cardiologia	2009	https://doi.org/10.1016/s1885-5857(09)73532-7	Population not of interest
Sex hormone levels and change in left ventricular structure among men and post-menopausal women: The Multi-Ethnic Study of Atherosclerosis (MESA)	Subramanya, Vinita;Zhao, Di;Ouyang, Pamela;Lima, Joao A.;Vaidya, Dhananjay;Ndumele, Chiadi E.;Bluemke, David A.;Shah, Sanjiv J.;Guallar, Eliseo;Nwabuo, Chike C.;Allison, Matthew A.;Heckbert, Susan R.;Post, Wendy S.;Michos, Erin D.		Maturitas	2018	https://doi.org/10.1016/j.maturitas.2017.11.006	Wrong measures or outcomes
Sex Hormones and Hormone Therapy during COVID-19 Pandemic: Implications for Patients with Cancer	Cattrini, C;Bersanelli, M;Latocca, MM;Conte, B;Vallome, G;Boccardo, F		CANCERS	2020	https://doi.org/10.3390/cancers12082325	Population not of interest
Sex Hormones and Incident Heart Failure in Men and Postmenopausal Women: The Atherosclerosis Risk in Communities Study	Zhao, Di;Guallar, Eliseo;Ballantyne, Christie M.;Post, Wendy S.;Ouyang, Pamela;Vaidya, Dhananjay;Jia, Xiaoming;Ying, Wendy;Subramanya, Vinita;Ndumele, Chiadi E.;Hoogeveen, Ron C.;Michos, Erin D.		The Journal of Clinical Endocrinology and Metabolism	2020	https://doi.org/10.1210/clinem/dgaa500	Proper methods
Sex Hormones Are Associated with Right Ventricular Structure and Function The MESA-Right Ventricle Study	Ventetuolo, CE;Ouyang, P;Bluemke, DA;Tandri, H;Barr, RG;Bagiella, E;Cappola, AR;Bristow, MR;Johnson, C;Kronmal, RA;Kizer, JR;Lima, JAC;Kawut, SM		AMERICAN JOURNAL OF RESPIRATORY AND CRITICAL CARE MEDICINE	2011	https://doi.org/10.1164/rccm.201007-1027OC	Wrong measures or outcomes
Sex Hormones Promote Opposite Effects on ACE and ACE2 Activity, Hypertrophy and Cardiac Contractility in Spontaneously Hypertensive Rats	Dalpiaz, PLM;Lamas, AZ;Caliman, IF;Ribeiro, RF;Abreu, GR;Moyses, MR;Andrade, TU;Gouvea, SA;Alves, MF;Carmona, AK;Bissoli, NS		PLOS ONE	2015	https://doi.org/10.1371/journal.pone.0127515	Population not of interest
Sex-specific associations of obesity and N-terminal pro-B-type natriuretic peptide levels in the general population	Suthahar, N;Meijers, WC;Ho, JE;Gansevoort, RT;Voors, AA;van der Meer, P;Bakker, SJL;Heymans, S;van Empel, V;Schroen, B;van der Harst, P;van Veldhuisen, DJ;de Boer, RA		EUROPEAN JOURNAL OF HEART FAILURE	2018	https://doi.org/10.1002/ejhf.1209	Population not of interest
Sex steroids in relation to cardiac structure and function in men	De Smet, MAJ;Lapauw, B;De Backer, T		ANDROLOGIA	2017	https://doi.org/10.1111/and.12610	Review or theory article
Sex Steroids, Sex Hormone-Binding Globulin and Cardiovascular Health in Men and Postmenopausal Women: The Rotterdam Study	Jaspers, Loes;Dhana, Klodian;Muka, Taulant;Meun, Cindy;Kiefte-de Jong, Jessica C.;Hofman, Albert;Laven, Joop S. E.;Franco, Oscar H.;Kavousi, Maryam		The Journal of Clinical Endocrinology and Metabolism	2016	https://doi.org/10.1210/jc.2016-1435	Population not of interest
Sex steroids, sex hormone-binding globulin and levels of N-terminal pro-brain natriuretic peptide in postmenopausal women	Glisic, M;Rojas, LZ;Asllanaj, E;Vargas, KG;Kavousi, M;Ikram, MA;Fauser, BCJM;Laven, JSE;Muka, T;Franco, OH		INTERNATIONAL JOURNAL OF CARDIOLOGY	2018	https://doi.org/10.1016/j.ijcard.2018.03.008	Population not of interest
Sexual dimorphism in testosterone programming of cardiomyocyte development in sheep	Ghnenis, A;Padmanabhan, V;Vyas, A		AMERICAN JOURNAL OF PHYSIOLOGY-HEART AND CIRCULATORY PHYSIOLOGY	2022	https://doi.org/10.1152/ajpheart.00691.2021	Population not of interest
Signaling responses after exposure to 5α-dihydrotestosterone or 17β-estradiol in norepinephrine-induced hypertrophy of neonatal rat ventricular myocytes	Koshman, YE;Piano, MR;Russell, B;Schwertz, DW		JOURNAL OF APPLIED PHYSIOLOGY	2010	https://doi.org/10.1152/japplphysiol.00994.2009	Population not of interest
Significance of carbohydrate residues in human chorionic gonadotropin (hCG) for expression of biological activity	Bhalla, V.K.;Sairam, M.R.;Browne, E.S.		Pure and Applied Chemistry	1990	https://doi.org/10.1351/pac199062071427	Population not of interest
Signs of diastolic dysfunction are graded by serum testosterone levels in aging C57BL/6 male mice	Banga, S;Heinze-Milne, SD;Godin, J;Howlett, SE		MECHANISMS OF AGEING AND DEVELOPMENT	2021	https://doi.org/10.1016/j.mad.2021.111523	Population not of interest
Single- and repeated-dose pharmacokinetics of eplerenone, a selective aldosterone receptor blocker, in rats	Cook, CS;Zhang, L;Ames, GB;Fischer, J;Zhang, J;Levin, S		XENOBIOTICA	2003	https://doi.org/10.1080/0049825021000049277	Population not of interest
Single-Dose Study of a Corticotropin-Releasing Factor Receptor-1 Antagonist in Women With 21-Hydroxylase Deficiency	Turcu, Adina F.;Spencer-Segal, Joanna L.;Farber, Robert H.;Luo, Rosa;Grigoriadis, Dimitri E.;Ramm, Carole A.;Madrigal, David;Muth, Tim;O'Brien, Christopher F.;Auchus, Richard J.		The Journal of Clinical Endocrinology and Metabolism	2016	https://doi.org/10.1210/jc.2015-3574	Population not of interest
Sodium-Glucose Cotransporter-2 Inhibition Benefits in Cardiorenal Risk in Men and Women	Pruett, JE;Lirette, ST;Romero, DG;Cardozo, LLY		JOURNAL OF THE ENDOCRINE SOCIETY	2022	https://doi.org/10.1210/jendso/bvac191	Population not of interest
Soluble ST2 is not independently associated with androgen and estrogen status in healthy males and females	Dieplinger, B;Egger, M;Poelz, W;Gabriel, C;Haltmayer, M;Mueller, T		CLINICAL CHEMISTRY AND LABORATORY MEDICINE	2011	https://doi.org/10.1515/CCLM.2011.239	Population not of interest
Somatolactin stimulates in vitro gonadal steroidogenesis in coho salmon, Oncorhynchus kisutch	Planas, J. V.;Swanson, P.;Rand-Weaver, M.;Dickhoff, W. W.		General and Comparative Endocrinology	1992	https://doi.org/10.1016/0016-6480(92)90142-7	Population not of interest
Some effects of treatment with ethinyl oestradiol with or without polyoestradiol phosphate in patients with prostatic carcinoma	Tomić, R.		Scandinavian Journal of Urology and Nephrology	1986	https://doi.org/10.3109/00365598609024493	Population not of interest
Stem cells improve right ventricular functional recovery after acute pressure overload and ischemia reperfusion injury	Wairiuko, GM;Crisostomo, PR;Wang, M;Morrell, ED;Meldrum, KK;Lillemoe, KD;Meldrum, DR		JOURNAL OF SURGICAL RESEARCH	2007	https://doi.org/10.1016/j.jss.2006.10.009	Population not of interest
Strong muscles, weak heart: testosterone-induced cardiomyopathy	Doleeb, S.;Kratz, A.;Salter, M.;Thohan, V.		ESC Heart Failure	2019	https://doi.org/10.1002/ehf2.12494	Case report
Study protocol to investigate the effects of testosterone therapy as an adjunct to exercise rehabilitation in hypogonadal males with chronic heart failure	Saxton, John M.;Zwierska, Irena;Mathur, Atish;Channer, Kevin S.		BMC cardiovascular disorders	2006	https://doi.org/10.1186/1471-2261-6-46	Population not of interest
Subclinical impairment of left ventricular function in young obese women: Contributions of polycystic ovary disease and insulin resistance	Kosmala, W;O'Moore-Sullivan, TM;Plaksej, R;Kuliczkowska-Plaksej, J;Przewlocka-Kosmala, M;Marwick, TH		JOURNAL OF CLINICAL ENDOCRINOLOGY & METABOLISM	2008	https://doi.org/10.1210/jc.2008-1017	Population not of interest
Suppression of myofilament cross-bridge kinetic in the heart of orchidectomized rats	Wadthaisong, M.;Wattanapermpool, J.;de Tombe, P.P.;Bupha-Intr, T.		Life Sciences	2020	https://doi.org/10.1016/j.lfs.2020.118342	Population not of interest
Supraphysiological testosterone levels from anabolic steroid use and reduced sensitivity to negative facial expressions in men	Scarth, Morgan;Hauger, Lisa Evju;Thorsby, Per Medbøe;Leknes, Siri;Hullstein, Ingunn R.;Westlye, Lars T.;Bjørnebekk, Astrid		Psychopharmacology	2024	https://doi.org/10.1007/s00213-023-06497-2	Population not of interest
[Surgical risk in elderly women]	Mosler, W.		Zentralblatt Fur Gynakologie	1967		Not available
Synergistic effect of estradiol and testosterone protects against IL-6-inducedcardiomyocyte apoptosismediated by TGF-β1	Xu, Shuwen;Dai, Wen;Li, Jiqiang;Li, Yan		International Journal of Clinical and Experimental Pathology	2018		Population not of interest
Systematic Review/Meta-analysis Measurements of Postmenopausal Serum Estradiol Levels and Cardiovascular Events: A Systematic Review	Gulamhusein, N;Miranda, KT;Ahmed, SB;Leung, AA;Tang, KL;Adekanye, J;Butalia, S		CJC OPEN	2024	https://doi.org/10.1016/j.cjco.2023.11.010	Review or theory article
Testicular Function	Bassil, N.		Pathy's Principles and Practice of Geriatric Medicine: Fifth Edition	2012	https://doi.org/10.1002/9781119952930.ch100	Review or theory article
Testis dysfunction by isoproterenol is mediated by upregulating endothelin receptor A, leptin and protein kinase Cε and is attenuated by an endothelin receptor antagonist CPU0213	Cheng, YS;Dai, DZ;Dai, Y		REPRODUCTIVE TOXICOLOGY	2010	https://doi.org/10.1016/j.reprotox.2010.03.001	Population not of interest
Testosterone and cardiac mass and function in men with type 1 diabetes in the Epidemiology of Diabetes Interventions and Complications Study (EDIC)	DCCT EDIC Res Grp		CLINICAL ENDOCRINOLOGY	2016	https://doi.org/10.1111/cen.12990	Wrong measures or outcomes
Testosterone and cardiovascular disease in men	Morris, Paul D.;Channer, Kevin S.		Asian Journal of Andrology	2012	https://doi.org/10.1038/aja.2012.21	Review or theory article
[Testosterone and congestive heart failure]	Enina, T. N.;Kuznetsov, V. A.;Soldatova, A. M.		Kardiologiia	2022	https://doi.org/10.18087/cardio.2022.7.n1242	Review or theory article
Testosterone and depression in men with heart failure	Dumitrascu, AR;Diaconu, R;Donoiu, I		EUROPEAN JOURNAL OF CARDIOVASCULAR NURSING	2023		Not available
Testosterone and dihydrotestosterone inhibit gallbladder motility through multiple signalling pathways	Kline, L.W.;Karpinski, E.		Steroids	2008	https://doi.org/10.1016/j.steroids.2008.05.006	Population not of interest
Testosterone and heart failure	Malkin, CJ;Channer, KS;Jones, TH		CURRENT OPINION IN ENDOCRINOLOGY DIABETES AND OBESITY	2010	https://doi.org/10.1097/MED.0b013e328339543e	Review or theory article
Testosterone and resistance training effects on muscle nitric oxide synthase isoforms in COPD men	Chavoshan, B;Fournier, M;Lewis, MI;Porszasz, J;Storer, TW;Da, XY;Rambod, M;Casaburi, R		RESPIRATORY MEDICINE	2012	https://doi.org/10.1016/j.rmed.2011.07.018	Population not of interest
Testosterone and the heart	Kirby, M.;Hackett, G.;Ramachandran, S.		European Cardiology Review	2019	https://doi.org/10.15420/ecr.2019.13.1	Review or theory article
Testosterone and the risk of incident atrial fibrillation in older men: further analysis of the ASPREE study	Tran, C.;Yeap, B.B.;Ball, J.;Clayton-Chubb, D.;Hussain, S.M.;Brodtmann, A.;Tonkin, A.M.;Neumann, J.T.;Schneider, H.G.;Fitzgerald, S.;Woods, R.L.;McNeil, J.J.		eClinicalMedicine	2024	https://doi.org/10.1016/j.eclinm.2024.102611	Population not of interest
Testosterone: a novel therapeutic approach in chronic heart failure?	Aukrust, Pål;Ueland, Thor;Gullestad, Lars;Yndestad, Arne		Journal of the American College of Cardiology	2009	https://doi.org/10.1016/j.jacc.2009.05.039	Not available
Testosterone Antagonizes Doxorubicin-Induced Senescence of Cardiomyocytes	Altieri, P;Barisione, C;Lazzarini, E;Garuti, A;Bezante, GP;Canepa, M;Spallarossa, P;Tocchetti, CG;Bollini, S;Brunelli, C;Ameri, P		JOURNAL OF THE AMERICAN HEART ASSOCIATION	2016	https://doi.org/10.1161/JAHA.115.002383	Population not of interest
Testosterone antagonizes paraquat-induced cardiomyocyte senescence via the mIGF-1/SIRT1 signaling pathway	Yu, X;Zheng, JY;Cai, TF;Wang, ZJ;Zhu, GP		BRAZILIAN JOURNAL OF MEDICAL AND BIOLOGICAL RESEARCH	2020	https://doi.org/10.1590/1414-431X20209849	Population not of interest
Testosterone Attenuates Age-Related Fall in Aerobic Function in Mobility Limited Older Men With Low Testosterone	Storer, TW;Bhasin, S;Travison, TG;Pencina, K;Miciek, R;McKinnon, J;Basaria, S		JOURNAL OF CLINICAL ENDOCRINOLOGY & METABOLISM	2016	https://doi.org/10.1210/jc.2015-4333	Population not of interest
Testosterone: A vascular hormone in health and disease	Kelly, D.M.;Jones, T.H.		Journal of Endocrinology	2013	https://doi.org/10.1530/JOE-12-0582	Review or theory article
Testosterone, cardiovascular disease and the metabolic syndrome	Corona, G;Rastrelli, G;Vignozzi, L;Mannucci, E;Maggi, M		BEST PRACTICE & RESEARCH CLINICAL ENDOCRINOLOGY & METABOLISM	2011	https://doi.org/10.1016/j.beem.2010.07.002	Review or theory article
Testosterone, cytochrome P450, and cardiac hypertrophy	Thum, T;Borlak, J		FASEB JOURNAL	2002	https://doi.org/10.1096/fj.02-0138com	Review or theory article
Testosterone Deficiency and Testosterone Treatment in Older Men	Saad, F;Röhrig, G;von Haehling, S;Traish, A		GERONTOLOGY	2017	https://doi.org/10.1159/000452499	Review or theory article
Testosterone deficiency impairs cardiac interfibrillar mitochondrial function and myocardial contractility while inducing oxidative stress	Lima, PRD;Ronconi, KS;Morra, EA;Rodrigues, PL;Avila, RA;Merlo, E;Graceli, JB;Simoes, MR;Stefanon, I;Ribeiro, RF Jr		FRONTIERS IN ENDOCRINOLOGY	2023	https://doi.org/10.3389/fendo.2023.1206387	Population not of interest
Testosterone deficiency increases hospital readmission and mortality rates in male patients with heart failure	Santos, Marcelo Rodrigues dos;Sayegh, Ana Luiza Carrari;Groehs, Raphaela Vilar Ramalho;Fonseca, Guilherme;Trombetta, Ivani Credidio;Barretto, Antônio Carlos Pereira;Arap, Marco Antônio;Negrão, Carlos Eduardo;Middlekauff, Holly R.;Alves, Maria-Janieire de Nazaré Nunes		Arquivos Brasileiros De Cardiologia	2015	https://doi.org/10.5935/abc.20150078	Population not of interest
Testosterone deficiency independently predicts mortality in women with HFrEF: insights from the T.O. S.CA. registry	TOSCA Investigators		ESC HEART FAILURE	2023	https://doi.org/10.1002/ehf2.14117	Population not of interest
Testosterone deficiency independently predicts mortality in women with HFrEF: insights from the T.O.S.CA. registry	Marra, Alberto M.;D'Assante, Roberta;Salzano, Andrea;Iacoviello, Massimo;Triggiani, Vincenzo;Rengo, Giuseppe;Limongelli, Giuseppe;Masarone, Daniele;Perticone, Maria;Cimellaro, Antonio;Perrone Filardi, Pasquale;Paolillo, Stefania;Gargiulo, Paola;Mancini, Antonio;Volterrani, Maurizio;Vriz, Olga;Castello, Roberto;Passantino, Andrea;Campo, Michela;Modesti, Pietro A.;De Giorgi, Alfredo;Arcopinto, Mich…		ESC heart failure	2023	https://doi.org/10.1002/ehf2.14117	Population not of interest
Testosterone deficiency in male: A risk factor for heart failure	Giagulli, V.A.;Guastamacchia, E.;de Pergola, G.;Iacoviello, M.;Triggiani, V.		Endocrine, Metabolic and Immune Disorders - Drug Targets	2013	https://doi.org/10.2174/1871530311313010011	Review or theory article
Testosterone deficiency in male heart failure patients and its effect on endothelial progenitor cells	Florvaag, Anna;Oberle, Volker;Fritzenwanger, Michael;Kretschmar, Daniel;Betge, Stefan;Goebel, Bjoern;Barz, Dagmar;Ferrari, Markus;Figulla, Hans R.;Franz, Marcus;Jung, Christian		The Aging Male: The Official Journal of the International Society for the Study of the Aging Male	2012	https://doi.org/10.3109/13685538.2012.702361	Population not of interest
Testosterone deficiency in men with heart failure: pathophysiology and its clinical, prognostic and therapeutic implications	Jankowska, Ewa A.;Tkaczyszyn, Michał;Kalicińska, Elżbieta;Banasiak, Waldemar;Ponikowski, Piotr		Kardiologia Polska	2014	https://doi.org/10.5603/KP.a2014.0025	Not available
Testosterone deficiency reduces cardiac hypertrophy in a rat model of severe volume overload	Beaumont, C;Walsh-Wilkinson, É;Drolet, MC;Roussel, É;Melançon, N;Fortier, É;Harpin, G;Beaudoin, J;Arsenault, M;Couet, J		PHYSIOLOGICAL REPORTS	2019	https://doi.org/10.14814/phy2.14088	Population not of interest
Testosterone deficiency reduces the effects of late cardiac remodeling after acute myocardial infarction in rats	Corrêa, RDF;Ribeiro, RF;Mendes, SBO;dos Santos, PM;da Silva, MVA;Silva, DF;Biral, IP;de Batista, PR;Vassallo, DV;Bittencourt, AS;Stefanon, I;Fernandes, AA		PLOS ONE	2019	https://doi.org/10.1371/journal.pone.0213351	Population not of interest
Testosterone deprivation accelerates cardiac dysfunction in obese male rats	Pongkan, W;Pintana, H;Sivasinprasasn, S;Jaiwongkam, T;Chattipakorn, SC;Chattipakorn, N		JOURNAL OF ENDOCRINOLOGY	2016	https://doi.org/10.1530/JOE-16-0002	Population not of interest
Testosterone does not adversely affect fibrinogen or tissue plasminogen activator (tPA) and plasminogen activator inhibitor-1 (PAI-1) levels in 46 men with chronic stable angina	Smith, AM;English, KM;Malkin, CJ;Jones, RD;Jones, TH;Channer, KS		EUROPEAN JOURNAL OF ENDOCRINOLOGY	2005	https://doi.org/10.1530/eje.1.01848	Population not of interest
Testosterone-down-regulated akt pathway during cardiac ischemia/ reperfusion: A mechanism involving BAD, Bcl-2 and FOXO3a	Huang, C.;Gu, H.;Zhang, W.;Herrmann, J.L.;Wang, M.		Journal of Surgical Research	2010	https://doi.org/10.1016/j.jss.2010.07.041	Population not of interest
Testosterone enhances cardiomyogenesis in stem cells and recruits the androgen receptor to the <i>MEF2C</i> and <i>HCN4</i> genes	Al Madhoun, AS;Voronova, A;Ryan, T;Zakariyah, A;McIntire, C;Gibson, L;Shelton, M;Ruel, M;Skerjanc, IS		JOURNAL OF MOLECULAR AND CELLULAR CARDIOLOGY	2013	https://doi.org/10.1016/j.yjmcc.2013.04.003	Population not of interest
Testosterone, Hypogonadism, and Heart Failure	Di Lodovico, E;Facondo, P;Delbarba, A;Pezzaioli, LC;Maffezzoni, F;Cappelli, C;Ferlin, A		CIRCULATION-HEART FAILURE	2022	https://doi.org/10.1161/CIRCHEARTFAILURE.121.008755	Population not of interest
Testosterone improves cardiac dysfunction by suppressing the biosynthesis of tumor necrosis factor-α during heart failure	Xue, Y.-Z.;Wang, L.-X.		Bioscience Hypotheses	2008	https://doi.org/10.1016/j.bihy.2008.05.007	Review or theory article
Testosterone improves cardiac function and alters angiotensin II receptors in isoproterenol-induced heart failure	Kang, Ning-Ning;Fu, Lu;Xu, Jin;Han, Ying;Cao, Jun-Xian;Sun, Jun-Feng;Zheng, Min		Archives of Cardiovascular Diseases	2012	https://doi.org/10.1016/j.acvd.2011.12.002	Population not of interest
Testosterone induces apoptosis in cardiomyocytes by increasing proapoptotic signaling involving tumor necrosis factor- and renin angiotensin system	do Nascimento, A;de Lima, EM;Böchat, GAP;Meyrelles, SDS;Bissoli, N;Lenz, D;Endringer, DC;de Andrade, TU		HUMAN & EXPERIMENTAL TOXICOLOGY	2015	https://doi.org/10.1177/0960327115571766	Population not of interest
Testosterone influences water transport in porcine granulosa cells	Grzesiak, M.;Williams, L.;Luck, M. R.		Reproduction in Domestic Animals = Zuchthygiene	2013	https://doi.org/10.1111/rda.12161	Population not of interest
Testosterone inhibits the prostaglandin F<sub>2α</sub>-mediated increase in intracellular calcium in A7r5 aortic smooth muscle cells:: evidence of an antagonistic action upon store-operated calcium channels	Jones, RD;Ruban, LN;Morton, IE;Roberts, SA;English, KM;Channer, KS;Jones, TH		JOURNAL OF ENDOCRINOLOGY	2003	https://doi.org/10.1677/joe.0.1780381	Population not of interest
Testosterone in men with hypogonadism and high cardiovascular risk, Pros	Rosano, G.M.C.;Vitale, C.;Fini, M.		Endocrine	2015	https://doi.org/10.1007/s12020-015-0561-6	Population not of interest
Testosterone is associated with the cardiovascular autonomic response to a stressor in healthy men	Ramesh, Sharanya;Wilton, Stephen B.;Holroyd-Leduc, Jayna M.;Turin, Tanvir C.;Sola, Darlene Y.;Ahmed, Sofia B.		Clinical and Experimental Hypertension (New York, N.Y.: 1993)	2015	https://doi.org/10.3109/10641963.2014.933966	Population not of interest
Testosterone is a vasodilator of resistance arteries in men with heart failure	Malkin, CJ;Jones, RD;Savage, MW;Jones, TH		EUROPEAN HEART JOURNAL	2003	https://doi.org/10.1016/S0195-668X(03)96222-1	Population not of interest
Testosterone: is there a role in heart failure?	Van Gilder, Deidra;Herzog, Ashley		South Dakota Medicine: The Journal of the South Dakota State Medical Association	2011		Not available
Testosterone level and mortality in elderly men with systolic chronic heart failure	Wu, Hai-Yun;Wang, Xiao-Fei;Wang, Jun-Hua;Li, Jiang-Yuan		Asian Journal of Andrology	2011	https://doi.org/10.1038/aja.2011.26	Population not of interest
Testosterone Level Does Not Affect the Risk of Admission or Length of Hospital Stay in Patients with Heart Failure - A National Health and Nutrition Examination Survey-Based Study	Buhari, O;Atanda, A;Faillace, R		JOURNAL OF CARDIAC FAILURE	2019	https://doi.org/10.1016/j.cardfail.2019.07.083	Not available
Testosterone levels and heart failure in obese and non-obese men	Culic, V;Busic, Z		INTERNATIONAL JOURNAL OF CARDIOLOGY	2014	https://doi.org/10.1016/j.ijcard.2014.07.253	Not available
Testosterone may influence left ventricular diastolic function depending on previous myocardial infarction and smoking	Culic, V;Busic, Z		INTERNATIONAL JOURNAL OF CARDIOLOGY	2015	https://doi.org/10.1016/j.ijcard.2015.03.238	Not available
Testosterone modulation of cardiac β-adrenergic signals in a rat model of heart failure	Sun, Junfeng;Fu, Lu;Tang, Xianling;Han, Ying;Ma, Dan;Cao, Junxian;Kang, Ningning;Ji, Hongfei		General and Comparative Endocrinology	2011	https://doi.org/10.1016/j.ygcen.2011.04.019	Population not of interest
Testosterone predicts low functional capacity and morbility in males patients with chronic heart failure	Caminiti, G;Volterrani, M;Massaro, R;Marazzi, G;Sposato, B;Gatta, L;Miceli, M;Rosano, G		EUROPEAN HEART JOURNAL	2007		Not available
Testosterone promotes vascular endothelial cell migration via upregulation of ROCK-2/moesin cascade	Liao, Weiyong;Huang, Wenjun;Guo, Yanhong;Xin, Min;Fu, Xiaodong		Molecular Biology Reports	2013	https://doi.org/10.1007/s11033-013-2788-8	Population not of interest
Testosterone protects cardiac myocytes from superoxide injury via NF-κB signalling pathways	Xiao, FY;Nheu, L;Komesaroff, P;Ling, SH		LIFE SCIENCES	2015	https://doi.org/10.1016/j.lfs.2015.05.009	Population not of interest
Testosterone protects cardiomyocytes against hydrogen peroxide-induced aging by upregulating IGF1 and SIRT1 pathways	Yan, L;Nong, XT;Deng, JZ;Yang, G		PHYSIOLOGY INTERNATIONAL	2022	https://doi.org/10.1556/2060.2022.00191	Population not of interest
Testosterone protects female embryonic heart H9c2 cells against severe metabolic stress by activating estrogen receptors and up-regulating IES SUR2B	Ballantyne, T.;Du, Q.;Jovanović, S.;Neemo, A.;Holmes, R.;Sinha, S.;Jovanović, A.		International Journal of Biochemistry and Cell Biology	2013	https://doi.org/10.1016/j.biocel.2012.10.005	Population not of interest
Testosterone regulates mRNA levels of calcium regulatory proteins in cardiac myocyteske	Golden, KL;Marsh, JD;Jiang, Y		HORMONE AND METABOLIC RESEARCH	2004		Population not of interest
Testosterone replacement and cardiovascular disease risk: What do endocrinologists need to know?	Gonzalez, J.R.;Goldstein, I.		Cardiovascular Endocrinology	2015	https://doi.org/10.1097/XCE.0000000000000051	Review or theory article
Testosterone replacement attenuates intimal hyperplasia development in an androgen deficient model of vascular injury	Freeman, BM;Univers, J;Fisher, RK;Kirkpatrick, SS;Klein, FA;Freeman, MB;Mountain, DJH;Grandas, OH		JOURNAL OF SURGICAL RESEARCH	2017	https://doi.org/10.1016/j.jss.2016.08.016	Population not of interest
Testosterone replacement in patients with advanced heart failure and hormone deficiency	Penalver, MMN;Bueno, MG;Pavia, PG;Roses, JL;Colet, JC;Minguell, ER;Espin, DS;Figal, DP		EUROPEAN JOURNAL OF HEART FAILURE	2017		Not available
Testosterone Replacement Modulates Cardiac Metabolic Remodeling after Myocardial Infarction by Upregulating PPARα.	Yang, J;Wang, FY;Sun, WJ;Dong, YL;Li, MY;Fu, L		PPAR RESEARCH	2016	https://doi.org/10.1155/2016/4518754	Population not of interest
Testosterone replacement therapy	Jones, TH		BRITISH JOURNAL OF HOSPITAL MEDICINE	2007	https://doi.org/10.12968/hmed.2007.68.10.27326	Review or theory article
Testosterone replacement therapy and cardiovascular risk factors modification	Chahla, Elie J.;Hayek, Mireille El;Morley, John E.		The Aging Male: The Official Journal of the International Society for the Study of the Aging Male	2011	https://doi.org/10.3109/13685538.2010.541538	Review or theory article
Testosterone Replacement Therapy and Rehospitalization in Older Men With Testosterone Deficiency in a Postacute Care Setting	Al-Lami, RA;Graham, JE;Deer, RR;Westra, J;Williams, SB;Kuo, YF;Baillargeon, J		AMERICAN JOURNAL OF PHYSICAL MEDICINE & REHABILITATION	2019	https://doi.org/10.1097/PHM.0000000000001127	Population not of interest
Testosterone replacement therapy improves QTaVI in hypogonadal men with spinal cord injury	La Fountaine, M.F.;Wecht, J.M.;Cirnigliaro, C.M.;Kirshblum, S.C.;Spungen, A.M.;Bauman, W.A.		Neuroendocrinology	2013	https://doi.org/10.1159/000347070	Population not of interest
Testosterone Replacement Therapy in Deficient Patients With Chronic Heart Failure: A Randomized Double-Blind Controlled Pilot Study	Navarro-Peñalver, Marina;Perez-Martinez, M. Teresa;Gómez-Bueno, Manuel;García-Pavía, Pablo;Lupón-Rosés, Josep;Roig-Minguell, Eulalia;Comin-Colet, Josep;Bayes-Genis, Antoni;Noguera, Jose A.;Pascual-Figal, Domingo A.		Journal of Cardiovascular Pharmacology and Therapeutics	2018	https://doi.org/10.1177/1074248418784020	Population not of interest
Testosterone Replacement Therapy in Relation With Cardiovascular Disease in Cisgender Women and Transgender People	Lopez, D.S.;Mulla, J.S.;Haddad, D.E.;Tahashilder, M.I.;Polychronopolou, E.;Baillargeon, J.;Kuo, Y.-F.;Gilani, S.;Khalife, W.I.		Journal of Clinical Endocrinology and Metabolism	2023	https://doi.org/10.1210/clinem/dgad388	Population not of interest
Testosterone Replacement Therapy: The Emperor's New Clothes	Sansone, A;Sansone, M;Lenzi, A;Romanelli, F		REJUVENATION RESEARCH	2017	https://doi.org/10.1089/rej.2016.1818	Review or theory article
Testosterone supplementation in heart failure a meta-analysis	Toma, M.;McAlister, F.A.;Coglianese, E.E.;Vidi, V.;Vasaiwala, S.;Bakal, J.A.;Armstrong, P.W.;Ezekowitz, J.A.		Circulation: Heart Failure	2012	https://doi.org/10.1161/CIRCHEARTFAILURE.111.965632	Review or theory article
Testosterone Supplementation in Patients With Chronic Heart Failure: A Meta-Analysis of Randomized Controlled Trials	Tao, JP;Liu, XY;Bai, WW		FRONTIERS IN ENDOCRINOLOGY	2020	https://doi.org/10.3389/fendo.2020.00110	Review or theory article
Testosterone suppresses cytokine production in whole blood from men with heart failure	Pugh, PJ;Jones, RD;Nettleship, J;Jones, TH;Channer, KS		BRITISH JOURNAL OF PHARMACOLOGY	2002		Not available
Testosterone suppresses tumour necrosis factor production in whole blood from men with heart failure	Pugh, PJ;Jones, RD;Nettleship, J;Kerry, K;Jones, TH;Channer, KS		EUROPEAN HEART JOURNAL	2001		Not available
Testosterone suppresses ventricular remodeling and improves left ventricular function in rats following myocardial infarction	Wang, X.-F.;Qu, X.-Q.;Zhang, T.-T.;Zhang, J.-F.		Experimental and Therapeutic Medicine	2015	https://doi.org/10.3892/etm.2015.2269	Population not of interest
Testosterone therapy and cardiovascular risk	Walsh, JP;Kitchens, AC		TRENDS IN CARDIOVASCULAR MEDICINE	2015	https://doi.org/10.1016/j.tcm.2014.10.014	Review or theory article
Testosterone Therapy and Cardiovascular Risk: Advances and Controversies	Morgentaler, A;Miner, MM;Caliber, M;Guay, AT;Khera, M;Traish, AM		MAYO CLINIC PROCEEDINGS	2015	https://doi.org/10.1016/j.mayocp.2014.10.011	Review or theory article
Testosterone therapy, association with age, initiation and mode of therapy with cardiovascular events: a systematic review	Albert, S.G.;Morley, J.E.		Clinical Endocrinology	2016	https://doi.org/10.1111/cen.13084	Review or theory article
Testosterone therapy delays cardiomyocyte aging via an androgen receptor-independent pathway	Zhang, L;Wu, SZ;Ruan, YJ;Hong, L;Xing, XW;Lai, WY		BRAZILIAN JOURNAL OF MEDICAL AND BIOLOGICAL RESEARCH	2011	https://doi.org/10.1590/S0100-879X2011007500128	Population not of interest
Testosterone therapy during exercise rehabilitation in male patients with chronic heart failure who have low testosterone status: a double-blind randomized controlled feasibility study	Stout, Martin;Tew, Garry A.;Doll, Helen;Zwierska, Irena;Woodroofe, Nicola;Channer, Kevin S.;Saxton, John M.		American Heart Journal	2012	https://doi.org/10.1016/j.ahj.2012.09.016	Population not of interest
[Testosterone therapy improves cardiac function of male rats with right heart failure]	Li, Zong-Bin;Wang, Jing;Wang, Ju-Xiang;Chen, Xun-Min;Jiang, Shi-Sen		Zhonghua Nan Ke Xue = National Journal of Andrology	2009		Population not of interest
Testosterone therapy improves exercise duration and symptoms in men with chronic congestive heart failure	Pugh, PJ;West, JN;Jones, TH;Channer, KS		JOURNAL OF THE AMERICAN COLLEGE OF CARDIOLOGY	2002		Not available
Testosterone therapy in females is not associated with increased cardiovascular or breast cancer risk: a claims database analysis	Agrawal, P.;Singh, S.M.;Hsueh, J.;Grutman, A.;An, C.;Able, C.;Choi, U.;Kohn, J.;Clifton, M.;Kohn, T.P.		Journal of Sexual Medicine	2024	https://doi.org/10.1093/jsxmed/qdae032	Population not of interest
Testosterone therapy in male hypogonadism - A project guideline for Romania	Mogos, V		ACTA ENDOCRINOLOGICA-BUCHAREST	2007		Population not of interest
Testosterone Therapy in Men with Androgen Deficiency Syndromes: An Endocrine Society Clinical Practice Guideline	Bhasin, S;Cunningham, GR;Hayes, FJ;Matsumoto, AM;Snyder, PJ;Swerdloff, RS;Montori, VM		JOURNAL OF CLINICAL ENDOCRINOLOGY & METABOLISM	2010	https://doi.org/10.1210/jc.2009-2354	Population not of interest
Testosterone Therapy in Men With Hypogonadism: An Endocrine Society* Clinical Practice Guideline	Bhasin, S;Brito, JP;Cunningham, GR;Hayes, FJ;Hodis, HN;Matsumoto, AM;Snyder, PJ;Swerdloff, RS;Wu, FC;Yialamas, MA		JOURNAL OF CLINICAL ENDOCRINOLOGY & METABOLISM	2018	https://doi.org/10.1210/jc.2018-00229	Population not of interest
Testosterone therapy in men with moderate severity heart failure: a double-blind randomized placebo controlled trial	Malkin, Chris J.;Pugh, Peter J.;West, John N.;van Beek, Edwin J. R.;Jones, T. Hugh;Channer, Kevin S.		European Heart Journal	2006	https://doi.org/10.1093/eurheartj/ehi443	Population not of interest
Testosterone therapy in women with chronic heart failure: a pilot double-blind, randomized, placebo-controlled study	Iellamo, Ferdinando;Volterrani, Maurizio;Caminiti, Giuseppe;Karam, Roger;Massaro, Rosalba;Fini, Massimo;Collins, Peter;Rosano, Giuseppe M. C.		Journal of the American College of Cardiology	2010	https://doi.org/10.1016/j.jacc.2010.03.090	Population not of interest
Testosterone therapy in women with heart failure "why can't a woman be more like a man?"	Armstrong, Paul W.;Ezekowitz, Justin A.		Journal of the American College of Cardiology	2010	https://doi.org/10.1016/j.jacc.2010.03.091	Not available
Testosterone therapy: Treatment of metabolic disturbances in heart failure	Naghi, J.J.;Philip, K.J.;Dilibero, D.;Willix, R.;Schwarz, E.R.		Journal of Cardiovascular Pharmacology and Therapeutics	2011	https://doi.org/10.1177/1074248410378121	Population not of interest
Testosterone treatment and exercise capacity	Bušić, Zeljko;Culić, Viktor		American Heart Journal	2013	https://doi.org/10.1016/j.ahj.2013.07.017	Not available
Testosterone Treatment As a Function-Promoting Therapy in Sarcopenia Associated with Aging and Chronic Disease	Dos Santos, MR;Storer, TW		ENDOCRINOLOGY AND METABOLISM CLINICS OF NORTH AMERICA	2022	https://doi.org/10.1016/j.ecl.2021.11.012	Not available
Testosterone treatment for men with chronic heart failure	Pugh, P. J.;Jones, R. D.;West, J. N.;Jones, T. H.;Channer, K. S.		Heart (British Cardiac Society)	2004	https://doi.org/10.1136/hrt.2003.014639	Not available
Testosterone treatment in chronic heart failure. Review of literature and future perspectives	D’Assante, R.;Piccioli, L.;Valente, P.;Stagnaro, F.M.;Schiavo, A.;Lombardi, A.;Panicara, V.;Arcopinto, M.;Vitale, G.;Sarullo, F.M.;Giallauria, F.;Marra, A.M.;Salzano, A.		Monaldi Archives for Chest Disease	2018	https://doi.org/10.4081/monaldi.2018.976	Review or theory article
Testosterone treatment in men: evaluation, indications and contraindications	Ortiz-Flores, A.E.;Pascual-Corrales, E.;Araujo-Castro, M.;Escobar-Morreale, H.F.		Medicine (Spain)	2020	https://doi.org/10.1016/j.med.2020.10.008	Population not of interest
The assessment of results following endocrine therapy for prostatic cancer	Baker, H. W.;Burger, H. G.;de Kretser, D. M.;Hudson, B.;Rennie, G. C.;Straffon, W. G.		The Journal of Urology	1975	https://doi.org/10.1016/s0022-5347(17)59589-0	Population not of interest
The Association Between Hot Flashes and Renal Dysfunction After Androgen Deprivation Therapy With Radiotherapy in Japanese Patients With High-risk Prostate Cancer	Masuda, H;Mikami, K;Otsuka, K;Hou, K;Suyama, T;Araki, K;Kojima, S;Naya, Y		IN VIVO	2021	https://doi.org/10.21873/invivo.12650	Population not of interest
The association between hyperandrogenemia and the metabolic syndrome in morbidly obese women	Valderhaug, T. G.;Hertel, J. K.;Nordstrand, N.;Dale, P. O.;Hofsø, D.;Hjelmesæth, J.		Diabetology & Metabolic Syndrome	2015	https://doi.org/10.1186/s13098-015-0040-5	Population not of interest
The association between serum testosterone level and congestive heart failure in US male adults: data from National Health and Nutrition Examination Survey (NHANES) 2011-2016	Zhan, Xiangpeng;Liu, Yang;Chen, Tao;Wan, Hao;Xiong, Situ;Li, Sheng;Deng, Xinxi;Chen, Luyao;Fu, Bin		Reproductive biology and endocrinology: RB&E	2024	https://doi.org/10.1186/s12958-023-01171-w	Population not of interest
The association between vitamin D and inflammation with the 6-minute walk and frailty in patients with heart failure	Boxer, Rebecca S.;Dauser, Deborah A.;Walsh, Stephen J.;Hager, W. David;Kenny, Anne M.		Journal of the American Geriatrics Society	2008	https://doi.org/10.1111/j.1532-5415.2007.01601.x	Population not of interest
The association of serum testosterone levels and ventricular repolarization	van Noord, C;Dörr, M;Sturkenboom, MCJM;Straus, SMJM;Reffelmann, T;Felix, SB;Hofman, A;Kors, JA;Haring, R;de Jong, FH;Nauck, M;Uitterlinden, AG;Wallaschofski, H;Witteman, JCM;Völzke, H;Stricker, BHC		EUROPEAN JOURNAL OF EPIDEMIOLOGY	2010	https://doi.org/10.1007/s10654-009-9406-z	Population not of interest
The blockade of angiotensin AT1 and aldosterone receptors protects rats from synthetic androgen-induced cardiac autonomic dysfunction	Neto, SRM;Silva, AD;dos Santos, MCP;Ferraz, EF;Nascimento, JHM		ACTA PHYSIOLOGICA	2013	https://doi.org/10.1111/apha.12056	Population not of interest
The cardiac toxicity of anabolic steroids	Sullivan, M.L.;Martinez, C.M.;Gennis, P.;Gallagher, E.J.		Progress in Cardiovascular Diseases	1998	https://doi.org/10.1016/S0033-0620(98)80019-4	Review or theory article
The Cardiovascular Safety of Dutasteride	Skeldon, SC;Macdonald, EM;Law, MR;Huang, AJ;Paterson, JM;Mamdani, MM;Juurlink, D		JOURNAL OF UROLOGY	2017	https://doi.org/10.1016/j.juro.2016.11.082	Population not of interest
The Cardiovascular Safety of Five-Alpha-Reductase Inhibitors Among Men with Benign Prostatic Hyperplasia: A Population-Based Cohort Study	Ayele, HT;Reynier, P;Azoulay, L;Platt, RW;Benayoun, S;Filion, KB		AMERICAN JOURNAL OF MEDICINE	2023	https://doi.org/10.1016/j.amjmed.2023.06.021	Population not of interest
The clinical value of serum digitalis glycoside concentrations in the evaluation of drug toxicity	Smith, T. W.;Haber, E.		Annals of the New York Academy of Sciences	1971	https://doi.org/10.1111/j.1749-6632.1971.tb46911.x	Not available
The differentiation of cardiac patients and healthy subjects according to the features of their circulation response to a mild neuropsychologic stressor	Almazov, V.A.;Ivanova, O.		Journal of Cardiovascular Diagnosis and Procedures	1998	https://www.scopus.com/inward/record.uri?eid=2-s2.0-0032437377&partnerID=40&md5=6e806c5ada184561b5f4ccaea9b26054	Population not of interest
The effect of androgen excess on maternal metabolism, placental function and fetal growth in obese dams	Fornes, Romina;Maliqueo, Manuel;Hu, Min;Hadi, Laila;Jimenez-Andrade, Juan M.;Ebefors, Kerstin;Nyström, Jenny;Labrie, Fernand;Jansson, Thomas;Benrick, Anna;Stener-Victorin, Elisabet		Scientific Reports	2017	https://doi.org/10.1038/s41598-017-08559-w	Population not of interest
The effect of chronic mechanical circulatory support on neuroendocrine activation in patients with end-stage heart failure	Noirhomme, P.;Jacquet, L.;Underwood, M.;El Khoury, G.;Goenen, M.;Dion, R.		European Journal of Cardio-Thoracic Surgery: Official Journal of the European Association for Cardio-Thoracic Surgery	1999	https://doi.org/10.1016/s1010-7940(99)00140-2	Population not of interest
The effect of physical training on hormonal status and exertional hormonal response in patients with chronic congestive heart failure	Kiilavuori, K.;Näveri, H.;Leinonen, H.;Härkönen, M.		European Heart Journal	1999	https://doi.org/10.1053/euhj.1998.1277	Population not of interest
The effect of plasma protein binding on the metabolism of steroid hormones	Tait, J. F.;Tait, S. A.		The Journal of Endocrinology	1991	https://doi.org/10.1677/joe.0.1310339	Population not of interest
The Effect of Severe Androgen Deficiency on Physical Function in Male Patients With Cancer	Gagnon, B;Murphy, J;Jelowicki, M;Morris, DV		JOURNAL OF PAIN AND SYMPTOM MANAGEMENT	2013	https://doi.org/10.1016/j.jpainsymman.2012.05.010	Population not of interest
The effect of testosterone on insulin sensitivity in men with heart failure	Malkin, Chris J.;Jones, T. Hugh;Channer, Kevin S.		European Journal of Heart Failure	2007	https://doi.org/10.1016/j.ejheart.2006.04.006	Population not of interest
[The effect of the transcerebral action of an ultrahigh-frequency electrical field on endocrine gland function in chronic alcoholics]	Bobkova, A. S.;Maliavin, A. G.;Matytsina, S. V.		Problemy Endokrinologii	1990		Population not of interest
The effects of steroid hormones on the ovariectomized female rat heart with induced hypertrophy via an aortocaval fistula	Thomas, A.B.;Moore, J.A.;Hilbelink, D.R.;Muffly, K.E.		FASEB Journal	1997	https://www.scopus.com/inward/record.uri?eid=2-s2.0-33750162505&partnerID=40&md5=6fd5555aa3f78ecdfa457089b5365a62	Population not of interest
The effects of visceral obesity and androgens on bone: trenbolone protects against loss of femoral bone mineral density and structural strength in viscerally obese and testosterone-deficient male rats	Donner, D. G.;Elliott, G. E.;Beck, B. R.;Forwood, M. R.;Du Toit, E. F.		Osteoporosis international: a journal established as result of cooperation between the European Foundation for Osteoporosis and the National Osteoporosis Foundation of the USA	2016	https://doi.org/10.1007/s00198-015-3345-1	Population not of interest
The feasibility of quantitative analysis of androgen metabolism by use of single dermal papillae from human hair follicles	Niiyama, S.;Happle, R.;Hoffmann, R.		Experimental Dermatology	2001	https://doi.org/10.1034/j.1600-0625.2001.010002124.x	Population not of interest
The heart and androgens	Smeets, L.;Legros, J.-J.		Annales d'Endocrinologie	2004	https://doi.org/10.1016/S0003-4266(04)95664-8	Review or theory article
The hormonal phenotype of Nonclassic 3 beta-hydroxysteroid dehydrogenase (HSD3B) deficiency in hyperandrogenic females is associated with insulin-resistant polycystic ovary syndrome and is not a variant of inherited HSD3B2 deficiency	Carbunaru, Goldy;Prasad, Pallavi;Scoccia, Bert;Shea, Patrick;Hopwood, Nancy;Ziai, Fuad;Chang, Ying Tai;Myers, Susan E.;Mason, J. Ian;Pang, Songya		The Journal of Clinical Endocrinology and Metabolism	2004	https://doi.org/10.1210/jc.2003-030934	Population not of interest
The IMOMO and IMOMM methods for excited states. A study of the adiabatic S0 → T1,2 excitation energies of cyclic alkenes and enones	Froese, R.D.J.;Morokuma, K.		Chemical Physics Letters	1996	https://doi.org/10.1016/S0009-2614(96)01239-0	Population not of interest
The impact of antiandrogen 2-hydroxyflutamide on the expression of steroidogenic enzymes in cultured porcine ovarian follicles	Duda, Malgorzata;Grzesiak, Malgorzata;Knet, Malgorzata;Knapczyk-Stwora, Katarzyna;Tabarowski, Zbigniew;Michna, Agata;Slomczynska, Maria		Molecular Biology Reports	2014	https://doi.org/10.1007/s11033-014-3291-6	Population not of interest
The impact of sex-hormone binding globulin on mortality risk in chronic heart failure is sex-specific	Gueder, G;Frantz, S;Bauersachs, J;Weismann, D;Allolio, B;Ertl, G;Angermann, CE;Stork, S		EUROPEAN HEART JOURNAL	2007		Review or theory article
The impacts of testosterone on insulin sensitivity and chronic low-grade	Su, C.;Chen, M.;Xu, W.;Lin, J.		National Medical Journal of China	2017	https://doi.org/10.3760/ema.j.issn.0376-249l.2017.01.012	Population not of interest
THE INFLUENCE OF FEEDING LEVEL DURING LACTATION ON THE OCCURRENCE AND ENDOCRINOLOGY OF THE POSTWEANING ESTRUS IN SOWS	KIRKWOOD, RN;BAIDOO, SK;AHERNE, FX;SATHER, AP		CANADIAN JOURNAL OF ANIMAL SCIENCE	1987	https://doi.org/10.4141/cjas87-039	Population not of interest
The influence of gender on cardiac fibrosis induced by sympathetic stimulation	Hori, Y;Uechi, M;Ebisawa, T;Yamano, S;Yoshioka, K;Mutoh, KI		CHINESE JOURNAL OF PHYSIOLOGY	2008		Population not of interest
The influence of power posing on cardiac vagal activity	Laborde, Sylvain;Strack, Nils;Mosley, Emma		Acta Psychologica	2019	https://doi.org/10.1016/j.actpsy.2019.102899	Population not of interest
The influence of sex on left ventricular remodeling in arterial hypertension	Tadic, M;Cuspidi, C;Grassi, G		HEART FAILURE REVIEWS	2019	https://doi.org/10.1007/s10741-019-09803-3	Population not of interest
The Influence of Testosterone on the Expression and Function of Vitamin D<sub>3</sub> Receptor (VDR) Protein in the Porcine Ovarian Follicle	Herian, M;Luck, MR;Grzesiak, M		PHYSIOLOGICAL RESEARCH	2018	https://doi.org/10.33549/physiolres.933762	Review or theory article
The influence of the antiandrogen 2-hydroxyflutamide on the androgen receptor expression in the porcine ovarian follicles - an in vitro study	Duda, M.;Wolna, A.;Knapczyk-Stwora, K.;Durlej-Grzesiak, M.;Knet, M.;Tabarowski, Z.;Slomczynska, M.		Reproduction in Domestic Animals = Zuchthygiene	2013	https://doi.org/10.1111/rda.12097	Population not of interest
The International Society for Sexual Medicine's Process of Care for the Assessment and Management of Testosterone Deficiency in Adult Men	Dean, JD;McMahon, CG;Guay, AT;Morgentaler, A;Althof, SE;Becher, EF;Bivalacqua, TJ;Burnett, AL;Buvat, J;El Meliegy, A;Hellstrom, WJG;Jannini, EA;Maggi, M;McCullough, A;Torres, LO;Zitzmann, M		JOURNAL OF SEXUAL MEDICINE	2015	https://doi.org/10.1111/jsm.12952	Review or theory article
The Limited Clinical Utility of Testosterone, Estradiol, and Sex Hormone Binding Globulin Measurements in the Prediction of Fracture Risk and Bone Loss in Older Men	Orwoll, Eric S.;Lapidus, Jodi;Wang, Patty Y.;Vandenput, Liesbeth;Hoffman, Andrew;Fink, Howard A.;Laughlin, Gail A.;Nethander, Maria;Ljunggren, Östen;Kindmark, Andreas;Lorentzon, Mattias;Karlsson, Magnus K.;Mellström, Dan;Kwok, Anthony;Khosla, Sundeep;Kwok, Timothy;Ohlsson, Claes;Osteoporotic Fractures in Men (MrOS) Study Research Group		Journal of Bone and Mineral Research: The Official Journal of the American Society for Bone and Mineral Research	2017	https://doi.org/10.1002/jbmr.3021	Population not of interest
The novel drug CS-891 inhibits 5alpha-reductase activity in freshly isolated dermal papilla of human hair follicles	Niiyama, S.;Kojima, K.;Hamada, T.;Happle, R.;Hoffmann, R.		European journal of dermatology: EJD	2000		Population not of interest
The pineal affects life span in hamsters with heart disease	Natelson, B. H.;Ottenweller, J. E.;Tapp, W. N.;Heung, S.;Beldowicz, D.		Physiology & Behavior	1997	https://doi.org/10.1016/s0031-9384(97)00250-3	Population not of interest
Therapeutic effects of androgens for cachexia	Giovanelli, L;Quinton, R		BEST PRACTICE & RESEARCH CLINICAL ENDOCRINOLOGY & METABOLISM	2022	https://doi.org/10.1016/j.beem.2021.101598	Review or theory article
Therapist-Assisted Progressive Resistance Training, Protein Supplements, and Testosterone Injections in Frail Older Men with Testosterone Deficiency: Protocol for a Randomized Placebo-Controlled Trial	Rasmussen, R;Midttun, M;Kolenda, T;Ragle, AM;Sorensen, TW;Vinther, A;Zerahn, B;Pedersen, M;Overgaard, K		JMIR RESEARCH PROTOCOLS	2018	https://doi.org/10.2196/resprot.8854	Population not of interest
The relationship between serum sex hormone and cardiac echocardiographic findings in healthy men	Yeo, Y;Park, SW;Lee, SC;Song, YM		SCIENTIFIC REPORTS	2022	https://doi.org/10.1038/s41598-022-17101-6	Wrong measures or outcomes
The relationship between serum sex steroid levels and heart rate variability parameters in males and the effect of age	Doǧru, M.T.;Başar, M.M.;Yuvanç, E.;Şimşek, V.;Şahin, Ö.		Turk Kardiyoloji Dernegi Arsivi	2010	https://www.scopus.com/inward/record.uri?eid=2-s2.0-79955622789&partnerID=40&md5=7a301b66233e3423719387f810156c39	Population not of interest
The relationship between total urinary testosterone and renal calculi	van Aswegen, C. H.;Hurter, P.;van der Merwe, C. A.;du Plessis, D. J.		Urological Research	1989	https://doi.org/10.1007/BF00256248	Population not of interest
THE RELATIVE IMPORTANCE OF THE OLIGOSACCHARIDE UNITS IN HUMAN CHORIONIC-GONADOTROPIN (CG) FOR LH/CG RECEPTOR ACTIVATION IN RAT LEYDIG-CELLS AND MOUSE LEYDIG TUMOR-CELLS	VANLOENEN, HJ;VANGELDERENBOELE, S;FLINTERMAN, JF;MERZ, WE;ROMMERTS, FFG		JOURNAL OF ENDOCRINOLOGY	1995	https://doi.org/10.1677/joe.0.1470367	Population not of interest
Thermoregulatory responses and hydration practices in heat-acclimatized adolescents during preseason high school football	Yeargin, Susan Walker;Casa, Douglas J.;Judelson, Daniel A.;McDermott, Brendon P.;Ganio, Matthew S.;Lee, Elaine C.;Lopez, Rebecca M.;Stearns, Rebecca L.;Anderson, Jeffrey M.;Armstrong, Lawrence E.;Kraemer, William J.;Maresh, Carl M.		Journal of Athletic Training	2010	https://doi.org/10.4085/1062-6050-45.2.136	Population not of interest
The Role of a High-Fat, High-Fructose Diet on Letrozole-Induced Polycystic Ovarian Syndrome in Prepubertal Mice	Pieczynska, JM;Pruszynska-Oszmalek, E;Kolodziejski, PA;Lukomska, A;Bajerska, J		NUTRIENTS	2022	https://doi.org/10.3390/nu14122478	Population not of interest
The role of testosterone deficiency in men with heart failure as a factor of changes in interaction between markers of inflammation, tissue fibrosis and advanced glycation end products	Kuryata, O.;Sirenko, O.		Romanian Journal of Diabetes, Nutrition and Metabolic Diseases	2021	https://doi.org/10.46389/rjd-2021-1062	Population not of interest
The Role of Testosterone in Patients With Heart Failure: A Systematic Review	Park, SoEun;Gale, Stormi E.;Watson, Kristin		Cardiology in Review	2021	https://doi.org/10.1097/CRD.0000000000000350	Review or theory article
The syntheses of 3-substituted perfluoroalkyl steroids	Williams, J. R.;Shea, T. J.		Steroids	1996	https://doi.org/10.1016/0039-128x(95)00176-q	Population not of interest
The wasting continuum in heart failure: from sarcopenia to cachexia	von Haehling, S		PROCEEDINGS OF THE NUTRITION SOCIETY	2015	https://doi.org/10.1017/S0029665115002438	Review or theory article
Total power and high frequency components of heart rate variability and risk factors for atherosclerosis	Eller, Nanna Hurwitz		Autonomic Neuroscience: Basic & Clinical	2007	https://doi.org/10.1016/j.autneu.2006.08.002	Population not of interest
Total testosterone levels, metabolic parameters, cardiac remodeling and exercise capacity in coronary artery disease patients with different stages of glucose tolerance	Ukkola, O;Huttunen, T;Puurunen, VP;Piira, OP;Niva, J;Lepojärvi, S;Tulppo, M;Huikuri, H		ANNALS OF MEDICINE	2013	https://doi.org/10.3109/07853890.2012.711951	Population not of interest
Towards an Understanding of the Mode of Action of Human Aromatase Activity for Azoles through Quantum Chemical Descriptors-Based Regression and Structure Activity Relationship Modeling Analysis	Chayawan, Chayawan;Toma, Cosimo;Benfenati, Emilio;Caballero Alfonso, Ana Y.		Molecules (Basel, Switzerland)	2020	https://doi.org/10.3390/molecules25030739	Population not of interest
Toxic Effects of Chronic Exposure to High-Fat Diet and Arsenic on the Reproductive System of the Male Mouse	Ahangarpour, Akram;Oroojan, Ali Akbar;Alboghobeish, Soheila;Khorsandi, Layasadat;Moradi, Mitra		Journal of Family & Reproductive Health	2019		Population not of interest
Transdermal oestradiol for androgen suppression in prostate cancer: long-term cardiovascular outcomes from the randomised Prostate Adenocarcinoma Transcutaneous Hormone (PATCH) trial programme	Langley, Ruth E.;Gilbert, Duncan C.;Duong, Trinh;Clarke, Noel W.;Nankivell, Matthew;Rosen, Stuart D.;Mangar, Stephen;Macnair, Archie;Sundaram, Subramanian Kanaga;Laniado, Marc E.;Dixit, Sanjay;Madaan, Sanjeev;Manetta, Caroline;Pope, Alvan;Scrase, Christopher D.;Mckay, Stephen;Muazzam, Iqtedar A.;Collins, Gerald N.;Worlding, Jane;Williams, Simon T.;Paez, Edgar;Robinson, Angus;McFarlane, Jonathan;D…		Lancet (London, England)	2021	https://doi.org/10.1016/S0140-6736(21)00100-8	Population not of interest
Treadmill Exercise Training Prevents Myocardial Mechanical Dysfunction Induced by Androgenic-Anabolic Steroid Treatment in Rats	Bocalini, DS;Beutel, A;Bergamaschi, CT;Tucci, PJ;Campos, RR		PLOS ONE	2014	https://doi.org/10.1371/journal.pone.0087106	Population not of interest
Treating sarcopenia in clinical practice: where are we now?	De Spiegeleer, A;Petrovic, M;Boeckxstaens, P;Van den Noortgate, N		ACTA CLINICA BELGICA	2016	https://doi.org/10.1080/17843286.2016.1168064	Review or theory article
Trenbolone Improves Cardiometabolic Risk Factors and Myocardial Tolerance to Ischemia-Reperfusion in Male Rats With Testosterone-Deficient Metabolic Syndrome	Donner, Daniel G.;Elliott, Grace E.;Beck, Belinda R.;Bulmer, Andrew C.;Lam, Alfred K.;Headrick, John P.;Du Toit, Eugene F.		Endocrinology	2016	https://doi.org/10.1210/en.2015-1603	Population not of interest
Tumor necrosis factor and steroid metabolism in chronic heart failure: possible relation to muscle wasting	Anker, S. D.;Clark, A. L.;Kemp, M.;Salsbury, C.;Teixeira, M. M.;Hellewell, P. G.;Coats, A. J.		Journal of the American College of Cardiology	1997	https://doi.org/10.1016/s0735-1097(97)00262-3	Population not of interest
Twenty-four hour felinine [corrected] excretion patterns in entire and castrated cats	Hendriks, W. H.;Tarttelin, M. F.;Moughan, P. J.		Physiology & Behavior	1995	https://doi.org/10.1016/0031-9384(95)00084-v	Population not of interest
Unexpected and potentially beneficial effect of testosterone on the myocardium of men with congestive heart failure.	Malkin, C;Pugh, PJ;Jones, HT;Channer, KS		JOURNAL OF THE AMERICAN COLLEGE OF CARDIOLOGY	2005		Not available
Update on clinical trials of growth factors and anabolic steroids in cachexia and wasting	Gullett, NP;Hebbar, G;Ziegler, TR		AMERICAN JOURNAL OF CLINICAL NUTRITION	2010	https://doi.org/10.3945/ajcn.2010.28608E	Review or theory article
Vascular dysfunction and increased cardiovascular risk in hypospadias	Lucas-Herald, AK;Montezano, AC;Alves-Lopes, R;Haddow, L;Alimussina, M;O'Toole, S;Flett, M;Lee, B;Amjad, SB;Steven, M;Brooksbank, K;McCallum, L;Delles, C;Padmanabhan, S;Ahmed, SF;Touyz, RM		EUROPEAN HEART JOURNAL	2022	https://doi.org/10.1093/eurheartj/ehac112	Population not of interest
Ventricular androgenic-anabolic steroid-related remodeling: an immunohistochemical study	Cecchi, Rossana;Muciaccia, Barbara;Ciallella, Costantino;Di Luca, Natale Mario;Kimura, Akihiko;Sestili, Cristina;Nosaka, Mizuho;Kondo, Toshikazu		International Journal of Legal Medicine	2017	https://doi.org/10.1007/s00414-017-1589-3	Population not of interest
Vildagliptin reduces cardiac ischemic-reperfusion injury in obese orchiectomized rats	Pongkan, W;Pintana, H;Jaiwongkam, T;Kredphoo, S;Sivasinprasasn, S;Chattipakorn, SC;Chattipakorn, N		JOURNAL OF ENDOCRINOLOGY	2016	https://doi.org/10.1530/JOE-16-0232	Population not of interest
Vitamin D and Testosterone in Healthy Men: A Randomized Controlled Trial	Lerchbaum, E;Pilz, S;Trummer, C;Schwetz, V;Pachernegg, O;Heijboer, AC;Obermayer-Pietsch, B		JOURNAL OF CLINICAL ENDOCRINOLOGY & METABOLISM	2017	https://doi.org/10.1210/jc.2017-01428	Population not of interest
Vitamin D supplementation and testosterone concentrations in male human subjects	Heijboer, Annemieke C.;Oosterwerff, Mirjam;Schroten, Nicolas F.;Eekhoff, Elisabeth M. W.;Chel, Victor G. M.;de Boer, Rudolf A.;Blankenstein, Marinus A.;Lips, Paul		Clinical Endocrinology	2015	https://doi.org/10.1111/cen.12711	Population not of interest
Vitamin D supplementation does not prevent the testosterone decline in males with advanced heart failure: the EVITA trial	Zittermann, Armin;Ernst, Jana B.;Prokop, Sylvana;Fuchs, Uwe;Dreier, Jens;Kuhn, Joachim;Knabbe, Cornelius;Berthold, Heiner K.;Gouni-Berthold, Ioanna;Gummert, Jan F.;Börgermann, Jochen;Pilz, Stefan		European Journal of Nutrition	2019	https://doi.org/10.1007/s00394-018-1666-5	Population not of interest
Voice break in boys-temporal relations with other pubertal milestones and likely causal effects of BMI	Busch, A. S.;Hollis, B.;Day, F. R.;Sørensen, K.;Aksglaede, L.;Perry, J. R. B.;Ong, K. K.;Juul, A.;Hagen, C. P.		Human Reproduction (Oxford, England)	2019	https://doi.org/10.1093/humrep/dez118	Population not of interest
Wasting syndrome with deep bradycardia as presenting manifestation of long-standing severe male hypogonadotropic hypogonadism: A case series	Passeri, E.;Bonomi, M.;Dangelo, F.;Persani, L.;Corbetta, S.		BMC Endocrine Disorders	2014	https://doi.org/10.1186/1472-6823-14-78	Case report
Weekly versus monthly testosterone administration on fast and slow skeletal muscle fibers in older adult males	Fitts, Robert H.;Peters, James R.;Dillon, E. Lichar;Durham, William J.;Sheffield-Moore, Melinda;Urban, Randall J.		The Journal of Clinical Endocrinology and Metabolism	2015	https://doi.org/10.1210/jc.2014-2759	Population not of interest
What is the importance of serum free testosterone in prediction of heart failure in patients with acute myocardial infarction?	El Tahlawi, MM;Al Alfi, A;Alzaki, M;Aboueleinein, M		EUROPEAN JOURNAL OF HEART FAILURE	2018		Not available
Women with heart failure and their experiences of sexuality and intimacy: A qualitative content analysis	Markhus, LS;Mårtensson, J;Keilegavlen, H;Fålun, N		JOURNAL OF CLINICAL NURSING	2023	https://doi.org/10.1111/jocn.16775	Review or theory article
World Congress of Cardiology 2006. Barcelona, Spain, September 2-5, 2006	Doehner, Wolfram		Heart Failure Monitor	2007		Not available
Worsening effect of testosterone deficiency on males with heart failure with preserved ejection fraction	Hamam, Ahmed;Abou-Omar, Mahmoud;Rabah, Hanem;Khattab, Haidy;Alaarag, Ahmed		BMC endocrine disorders	2022	https://doi.org/10.1186/s12902-022-01249-3	Population not of interest
Worsening of motor symptoms and Gynecomastia during spironolactone treatment in a patient with Parkinson's disease and congestive heart failure	Munhoz, RP;Werneck, LC		MOVEMENT DISORDERS	2007	https://doi.org/10.1002/mds.21579	Population not of interest
